# Supplementary material for: Insights into intrauterine growth restriction based on maternal and umbilical cord blood metabolomics
Source: Sci Rep. 2021 Apr 9;11:7824. doi: 10.1038/s41598-021-87323-7 (PMC8035183; doi:10.1038/s41598-021-87323-7)
Supplement: Supplementary file 2 — Supplementary Information 2. [file 41598_2021_87323_MOESM2_ESM.xlsx]

## Sheet: BAYESIL_AGA_MATERNAL
		aga_maternal_1	aga_maternal_2	aga_maternal_3	aga_maternal_4	aga_maternal_5	aga_maternal_6	aga_maternal_7	aga_maternal_8	aga_maternal_9	aga_maternal_10	aga_maternal_11	aga_maternal_12	aga_maternal_13	aga_maternal_14	aga_maternal_15	aga_maternal_16	aga_maternal_17	aga_maternal_18	aga_maternal_19	aga_maternal_20	aga_maternal_21	aga_maternal_22	aga_maternal_23	aga_maternal_24	aga_maternal_25	aga_maternal_26	aga_maternal_27	aga_maternal_28	aga_maternal_29	aga_maternal_30	aga_maternal_31	aga_maternal_32	aga_maternal_33	aga_maternal_34	aga_maternal_35	aga_maternal_36
HMDB ID	Compound Name	Concentration (ÂµM)	Concentration (ÂµM)	Concentration (ÂµM)	Concentration (ÂµM)	Concentration (ÂµM)	Concentration (ÂµM)	Concentration (ÂµM)	Concentration (ÂµM)	Concentration (ÂµM)	Concentration (ÂµM)	Concentration (ÂµM)	Concentration (ÂµM)	Concentration (ÂµM)	Concentration (ÂµM)	Concentration (ÂµM)	Concentration (ÂµM)	Concentration (ÂµM)	Concentration (ÂµM)	Concentration (ÂµM)	Concentration (ÂµM)	Concentration (ÂµM)	Concentration (ÂµM)	Concentration (ÂµM)	Concentration (ÂµM)	Concentration (ÂµM)	Concentration (ÂµM)	Concentration (ÂµM)	Concentration (ÂµM)	Concentration (ÂµM)	Concentration (ÂµM)	Concentration (ÂµM)	Concentration (ÂµM)	Concentration (ÂµM)	Concentration (ÂµM)	Concentration (ÂµM)	Concentration (ÂµM)
-	TSP	250.0	250.0	250.0	250.0	250.0	250.0	250.0	250.0	250.0	250.0	250.0	250.0	250.0	250.0	250.0	250.0	250.0	250.0	250.0	250.0	250.0	250.0	250.0	250.0	250.0	250.0	250.0	250.0	250.0	250.0	250.0	250.0	250.0	250.0	250.0	250.0
HMDB00001	1-Methylhistidine	164.7	158.5	132.5	112.2	150.4	178.8	115.6	100.2	200.6	117.2	116.2	92.9	125.0	113.7	137.9	123.4	141.0	93.0	75.2	125.5	108.3	80.0	94.2	92.5	103.3	106.8	95.4	91.7	130.0	169.0	195.9	115.6	160.1	109.5	189.0	164.8
HMDB00008	2-Hydroxybutyric acid	6.2	9.3	36.8	7.5	13.0	31.9	18.5	11.0	14.7	11.6	18.2	18.7	11.4	13.0	17.3	32.2	52.8	14.1	21.8	8.4	29.4	13.0	14.0	11.3	11.9	8.4	39.8	17.7	12.2	7.4	21.9	16.4	16.7	5.4	3.6	10.4
HMDB00042	Acetic acid	6.0	6.4	7.0	6.0	5.4	12.2	8.1	6.1	9.5	9.0	7.5	8.1	10.2	6.1	5.9	13.7	10.0	11.8	10.4	10.1	16.2	9.9	8.7	11.2	8.7	9.4	7.9	7.6	13.7	8.0	7.4	11.9	7.0	6.7	6.9	8.1
HMDB00043	Betaine	6.5	6.6	6.5	6.7	4.3	0.0	1.9	0.0	7.7	0.0	2.8	8.2	0.0	8.2	4.1	8.9	4.8	6.0	0.0	3.2	6.5	3.3	2.5	3.1	4.3	2.9	7.5	7.4	4.3	4.5	5.8	5.2	8.2	0.0	9.0	3.5
HMDB00060	Acetoacetate	0.8	0.0	2.4	0.6	1.4	1.5	2.8	0.9	2.8	1.4	0.8	4.3	1.9	16.9	0.0	2.2	3.7	0.0	4.2	2.7	2.4	9.1	11.8	12.8	4.3	4.2	35.3	7.0	10.6	8.6	4.9	9.9	6.3	5.4	7.3	8.5
HMDB00062	Carnitine	10.6	9.4	19.5	7.7	10.7	14.6	7.7	5.3	15.8	11.2	8.7	13.5	7.5	17.0	9.6	29.5	37.2	18.8	17.0	12.9	8.0	9.3	5.6	6.4	3.8	3.2	7.6	17.0	7.5	5.7	8.9	16.3	9.8	6.3	3.7	3.3
HMDB00064	Creatine	16.9	28.0	28.8	12.2	13.1	23.8	12.9	11.9	13.9	15.9	6.3	22.7	18.7	15.8	9.0	19.5	13.8	12.8	21.1	16.7	24.3	12.2	9.8	19.4	14.6	18.6	17.4	14.1	20.0	15.2	21.7	27.2	19.6	13.7	12.4	13.1
HMDB00094	Citric acid	15.9	17.9	10.9	18.7	11.5	31.8	17.4	13.3	15.7	17.2	12.1	17.5	14.4	18.1	14.4	33.9	11.9	6.4	90.9	7.4	5.5	11.9	44.9	67.2	12.1	10.9	8.5	8.7	7.2	20.0	14.5	19.3	19.7	15.4	14.6	13.7
HMDB00097	Choline	2.8	10.7	6.7	5.7	4.4	8.7	4.9	4.1	6.7	8.1	4.1	5.7	4.2	4.4	3.8	27.6	34.8	17.0	8.3	10.6	8.5	3.3	2.9	3.4	12.0	4.1	3.5	6.0	4.6	4.9	6.5	4.0	12.4	3.9	2.4	0.5
HMDB00108	Ethanol	1.5	27.0	52.8	0.5	30.8	59.8	66.6	14.9	33.5	47.3	23.4	15.7	5.2	28.7	46.8	30.8	54.2	59.8	4.7	24.0	26.1	24.6	20.2	24.3	16.7	17.1	27.7	20.4	4.3	17.4	16.1	9.9	25.6	12.9	14.5	7.7
HMDB00122	D-Glucose	1546.7	1166.4	1128.4	1468.2	1106.1	1539.3	1128.2	1664.0	821.4	1503.9	1363.3	597.1	1525.1	1979.2	1143.2	971.3	978.5	596.6	699.6	1203.4	1393.0	1110.1	1139.5	965.3	1312.7	1240.0	1239.6	568.1	1142.4	1187.3	975.5	1338.9	1258.3	1463.5	1365.5	1692.5
HMDB00123	Glycine	44.4	53.0	69.4	58.4	44.9	45.1	68.1	64.4	129.0	57.9	65.2	124.4	57.6	31.5	62.9	94.0	33.2	87.6	28.7	75.5	51.9	35.0	78.6	65.7	82.6	90.0	65.1	84.9	86.6	102.2	121.5	114.5	112.7	63.4	71.4	73.5
HMDB00131	Glycerol	27.1	2.7	99.3	30.3	77.4	92.6	11.4	63.1	48.2	40.0	95.6	51.3	39.9	68.7	58.0	59.6	69.2	46.2	60.5	24.1	29.5	16.5	96.1	13.4	43.2	38.2	40.0	25.9	41.9	36.3	22.2	36.6	76.6	27.3	64.8	69.9
HMDB00142	Formate	10.3	19.6	22.3	13.6	12.0	24.3	13.7	12.5	11.7	14.0	21.2	12.9	13.5	14.4	14.8	17.9	10.1	12.5	14.2	15.3	17.9	11.4	11.0	6.5	10.1	14.2	7.3	10.0	11.7	13.8	8.5	13.5	13.9	12.2	9.7	6.3
HMDB00148	L-Glutamic acid	67.3	149.5	55.7	45.3	91.2	123.5	37.9	54.4	164.9	99.6	70.9	180.9	66.7	35.6	65.7	110.2	138.7	158.6	103.4	112.1	41.9	51.7	41.6	43.6	55.2	75.7	55.8	167.0	110.7	102.6	191.8	83.8	98.7	76.0	73.4	65.7
HMDB00157	Hypoxanthine	0.1	0.6	0.3	0.6	0.8	0.8	0.5	0.4	1.3	0.3	0.3	1.6	0.7	0.1	0.6	1.2	0.4	0.9	0.2	0.3	0.2	0.3	0.2	0.2	0.2	0.2	0.2	0.3	0.4	0.4	1.0	0.2	0.2	0.2	0.2	0.3
HMDB00158	Tyrosine	14.8	12.2	12.3	8.4	8.8	10.7	6.8	6.5	11.2	6.8	8.1	7.1	5.2	6.8	6.1	7.6	11.4	6.4	5.2	8.5	10.3	6.0	5.0	5.2	6.0	7.5	5.3	7.2	8.2	7.6	11.1	6.7	9.3	5.2	11.1	7.7
HMDB00159	L-Phenylalanine	33.8	44.1	41.3	23.5	37.0	35.7	24.7	23.9	48.8	30.4	31.2	63.4	28.9	24.0	34.0	52.8	60.7	53.1	36.1	53.0	32.8	25.6	31.0	19.4	28.9	33.8	29.6	28.2	34.6	38.1	59.8	37.2	37.6	33.0	37.7	34.7
HMDB00161	L-Alanine	107.1	138.4	87.1	67.4	104.1	132.5	53.6	79.0	102.6	97.7	85.7	76.3	75.9	82.3	69.8	94.3	76.7	100.1	80.0	81.9	90.2	65.2	86.2	51.6	75.9	109.5	61.4	81.6	79.6	95.3	104.8	80.5	83.4	98.0	95.4	89.1
HMDB00162	L-Proline	67.3	103.8	63.9	60.9	64.6	112.0	63.0	62.9	88.2	117.7	82.3	99.3	87.2	65.4	35.6	79.9	45.5	76.9	64.5	56.4	42.7	66.9	68.9	58.0	61.1	78.6	42.9	70.9	63.8	96.4	106.3	69.3	69.0	76.7	71.1	72.5
HMDB00167	L-Threonine	58.7	561.1	98.2	79.4	128.3	208.7	119.0	94.5	105.2	121.2	102.1	45.0	92.7	89.1	74.9	97.3	126.8	153.2	116.6	81.7	66.6	54.3	39.2	91.5	59.4	93.4	68.8	65.2	72.1	137.7	79.4	127.5	118.8	112.4	65.7	87.2
HMDB00168	L-Asparagine	27.0	24.9	25.6	28.4	21.9	41.2	20.9	20.4	27.0	25.5	21.7	28.9	24.7	26.3	19.8	22.7	18.5	22.8	41.4	21.0	19.4	15.0	24.3	14.6	22.0	22.7	19.6	25.2	25.9	31.0	32.0	19.0	20.2	13.5	26.5	23.6
HMDB00172	Isoleucine	62.6	25.2	28.3	21.1	33.6	23.3	17.0	20.9	27.1	14.3	20.9	28.5	24.1	20.0	25.2	23.5	34.7	32.6	18.6	25.4	39.7	15.6	16.1	12.2	17.6	32.2	21.0	24.0	30.7	28.1	43.8	17.9	19.4	27.8	31.1	20.1
HMDB00177	L-Histidine	0.0	22.9	25.2	9.8	40.5	0.0	27.8	0.0	23.7	0.0	43.1	0.0	44.0	14.2	26.4	0.0	0.0	0.0	11.5	17.1	46.2	0.0	0.0	0.0	21.2	0.0	0.0	24.3	21.9	0.0	0.0	0.0	0.0	16.1	0.0	26.2
HMDB00182	L-Lysine	76.8	94.3	95.6	50.8	59.8	85.5	43.8	55.4	55.7	53.3	57.2	65.5	55.9	39.4	34.1	34.2	57.9	73.2	72.1	58.2	84.1	39.5	21.8	48.7	38.5	62.4	32.8	48.6	58.4	43.7	69.9	47.8	47.1	52.9	80.9	43.5
HMDB00187	L-Serine	54.7	59.2	56.2	83.0	84.5	59.8	66.2	78.1	65.2	59.1	92.8	86.6	81.8	107.8	73.2	83.1	59.1	80.2	52.3	44.3	69.3	41.9	39.4	50.9	40.9	30.5	38.0	54.2	50.3	67.2	76.0	17.2	49.3	64.6	33.4	32.0
HMDB00190	L-Lactic acid	1206.1	2304.4	2339.8	1133.1	2402.7	2200.9	943.6	1323.1	3647.3	2868.8	1576.6	3292.2	2047.9	2054.8	1559.2	2952.8	976.5	2798.7	1777.9	1430.7	2837.9	1210.1	1233.3	1233.4	1334.3	2134.5	769.5	3306.3	2389.2	2930.8	3986.7	1353.6	1521.6	1363.6	1408.0	1519.9
HMDB00191	Aspartate	17.8	31.3	19.4	21.1	18.9	28.1	17.8	18.3	41.4	23.3	18.7	36.0	19.9	16.5	22.4	28.2	42.8	32.3	29.7	27.0	11.1	19.2	20.6	19.5	18.4	32.6	24.1	29.0	23.1	29.7	42.9	23.2	26.7	18.8	22.9	18.6
HMDB00214	L-Ornithine	2.7	0.0	0.0	5.2	2.7	6.6	0.0	3.8	26.3	5.8	0.0	27.5	2.7	0.0	3.3	16.0	12.4	13.6	11.6	0.0	0.0	7.7	15.1	0.0	12.2	0.0	0.2	7.4	19.5	25.3	43.2	6.0	32.1	0.0	0.0	1.7
HMDB00243	Pyruvic acid	14.5	10.5	12.7	2.7	5.3	15.9	2.1	9.0	11.6	19.7	15.4	3.6	30.4	50.9	6.3	34.8	2.9	7.2	14.1	3.5	25.7	10.5	36.5	13.4	24.1	8.9	8.1	41.0	20.5	24.2	16.9	21.1	8.3	12.4	16.1	18.9
HMDB00254	Succinate	4.6	6.9	2.3	5.0	4.4	3.0	0.0	3.8	7.9	4.7	4.3	7.9	3.0	2.9	5.9	6.4	3.9	7.3	4.4	5.4	1.6	2.1	3.1	3.4	3.8	4.4	3.4	3.7	3.9	5.2	5.9	4.0	6.7	3.1	2.6	2.8
HMDB00294	Urea	61.9	56.1	69.4	41.8	40.0	49.1	47.0	47.1	46.7	57.6	53.0	19.5	36.3	33.2	60.8	76.3	55.2	71.1	41.6	49.5	61.8	32.7	49.5	55.4	59.2	44.7	48.4	35.2	42.9	33.1	47.4	33.8	41.9	50.2	23.0	41.3
HMDB00357	3-Hydroxybutyric acid	17.1	14.6	151.2	63.8	15.6	18.7	316.5	39.8	49.6	23.6	27.6	99.3	199.3	128.6	194.8	268.6	273.3	28.7	88.5	23.3	49.5	39.5	90.9	50.4	11.9	16.8	266.7	49.6	32.2	67.0	39.4	44.2	13.5	25.0	14.2	31.9
HMDB00517	L-Arginine	18.4	0.0	23.2	0.0	0.0	17.7	0.0	17.3	33.7	16.6	0.0	15.2	17.3	23.6	50.0	26.5	20.5	0.0	22.9	28.6	19.0	22.4	13.6	15.8	20.9	27.6	39.1	16.4	40.0	33.5	57.0	32.2	27.9	0.0	31.0	22.2
HMDB00562	Creatinine	26.0	19.8	15.2	20.9	24.6	19.2	16.9	8.4	18.6	16.8	22.4	21.1	14.4	23.6	19.1	15.1	15.2	8.4	15.5	16.6	15.0	15.0	24.0	18.6	18.4	15.6	18.7	13.6	20.8	12.6	19.5	22.7	20.3	18.2	21.8	24.4
HMDB00641	L-Glutamine	602.3	418.3	470.1	515.0	459.3	689.9	408.5	460.9	427.3	357.0	508.5	542.2	388.6	420.7	583.2	231.3	274.7	256.7	276.9	397.3	522.9	381.9	463.7	414.1	330.4	427.4	353.4	266.3	382.9	368.3	414.5	337.8	494.9	416.0	341.3	440.2
HMDB00687	L-Leucine	79.4	46.4	68.4	40.1	52.7	48.3	38.1	34.5	51.6	42.9	47.6	52.6	38.7	36.9	46.7	54.1	66.1	67.9	49.4	51.3	49.6	32.7	37.9	33.1	35.2	55.5	38.6	48.1	54.2	55.5	73.4	40.1	42.7	47.1	63.0	44.5
HMDB00691	Malonate	6.6	5.0	5.4	4.7	6.9	8.2	4.6	5.0	3.0	14.3	6.1	10.1	6.7	3.9	3.4	11.6	7.0	4.6	10.0	2.7	6.1	2.9	4.6	18.7	5.5	4.4	3.1	7.2	3.6	1.4	7.6	3.7	6.6	6.7	0.2	2.3
HMDB00696	Methionine	22.1	19.4	16.5	14.0	16.1	18.5	12.6	10.6	15.9	13.7	14.7	15.7	13.3	16.1	14.2	13.9	11.8	13.8	13.8	11.8	17.7	9.7	11.6	14.4	8.4	13.6	9.3	13.2	12.7	11.1	16.6	11.9	12.4	12.0	12.0	10.4
HMDB00863	Isopropyl alcohol	10.9	14.2	84.8	0.0	72.2	139.2	0.1	5.5	3.1	2.9	56.8	30.4	4.3	50.7	45.8	34.3	30.7	67.1	20.0	20.7	33.9	30.8	16.4	28.4	24.7	26.6	18.4	36.8	1.6	0.8	3.7	2.1	3.8	3.9	4.4	3.8
HMDB00883	Valine	169.8	125.3	126.1	90.7	118.2	113.7	83.8	69.0	97.6	87.5	112.7	110.2	74.7	88.1	87.4	94.2	129.2	126.6	115.4	111.9	130.9	65.3	62.1	75.0	75.9	103.8	70.8	88.1	112.4	108.5	143.2	82.9	98.5	91.5	124.2	80.1
HMDB00929	Tryptophan	36.8	41.5	36.8	26.4	30.0	36.4	21.7	25.3	27.5	25.1	29.3	28.9	21.6	26.3	23.6	10.7	17.6	27.7	23.9	28.3	37.4	18.2	11.7	19.6	20.7	22.7	18.9	22.4	20.8	19.4	25.4	15.5	18.2	25.5	16.7	23.1
HMDB01659	Acetone	1.2	1.7	1.6	1.3	1.5	2.7	2.2	0.7	1.5	1.6	3.1	2.9	1.6	4.8	3.6	9.0	2.3	3.3	1.9	2.6	2.4	2.7	1.3	1.1	0.7	6.5	1.9	3.3	3.5	5.0	16.0	5.6	3.7	15.2	1.6	2.1
HMDB01873	Isobutyric acid	4.3	5.4	4.9	3.2	7.7	4.9	2.6	3.2	4.7	6.1	7.0	3.7	3.7	3.4	3.3	7.6	7.2	13.6	5.6	5.6	9.1	4.7	4.0	4.7	5.7	5.6	4.7	4.0	3.0	4.1	5.7	3.2	4.1	3.1	5.5	3.3
HMDB01875	Methanol	211.8	49.6	21.7	222.3	4.9	70.8	45.7	69.7	493.0	52.7	42.0	24.0	39.1	634.9	101.4	31.0	16.4	30.8	30.3	27.4	43.8	28.1	15.7	27.5	33.4	1.4	16.2	20.9	5.0	8.6	12.3	0.0	6.2	37.8	6.1	12.9
HMDB01881	Propylene glycol	1.5	1.5	10.4	0.3	9.4	18.3	1.9	0.5	0.9	0.6	7.3	4.2	0.9	6.9	6.5	4.6	4.0	9.1	2.2	2.5	5.1	4.1	1.6	2.8	3.1	3.5	1.8	4.0	0.5	0.8	0.7	0.7	0.6	0.5	1.2	1.6
HMDB04983	Dimethyl sulfone	2.8	2.1	1.0	1.0	2.1	2.6	1.3	2.3	3.1	1.8	1.7	2.5	1.3	1.5	0.7	4.9	1.4	3.2	2.0	1.4	2.1	1.4	2.9	1.4	1.8	2.0	1.8	3.1	1.7	1.0	1.4	1.5	3.3	1.3	1.7	1.3

## Sheet: BAYESIL_AGA_UMBILICAL
		aga_umbilical_1	aga_umbilical_2	aga_umbilical_3	aga_umbilical_4	aga_umbilical_5	aga_umbilical_6	aga_umbilical_7	aga_umbilical_8	aga_umbilical_9	aga_umbilical_10	aga_umbilical_11	aga_umbilical_12	aga_umbilical_13	aga_umbilical_14	aga_umbilical_15	aga_umbilical_16	aga_umbilical_17	aga_umbilical_18	aga_umbilical_19	aga_umbilical_20	aga_umbilical_21	aga_umbilical_22	aga_umbilical_23	aga_umbilical_24	aga_umbilical_25	aga_umbilical_26	aga_umbilical_27	aga_umbilical_28	aga_umbilical_29	aga_umbilical_30	aga_umbilical_31	aga_umbilical_32	aga_umbilical_33	aga_umbilical_34	aga_umbilical_35	aga_umbilical_36
HMDB ID	Compound Name	Concentration (ÂµM)	Concentration (ÂµM)	Concentration (ÂµM)	Concentration (ÂµM)	Concentration (ÂµM)	Concentration (ÂµM)	Concentration (ÂµM)	Concentration (ÂµM)	Concentration (ÂµM)	Concentration (ÂµM)	Concentration (ÂµM)	Concentration (ÂµM)	Concentration (ÂµM)	Concentration (ÂµM)	Concentration (ÂµM)	Concentration (ÂµM)	Concentration (ÂµM)	Concentration (ÂµM)	Concentration (ÂµM)	Concentration (ÂµM)	Concentration (ÂµM)	Concentration (ÂµM)	Concentration (ÂµM)	Concentration (ÂµM)	Concentration (ÂµM)	Concentration (ÂµM)	Concentration (ÂµM)	Concentration (ÂµM)	Concentration (ÂµM)	Concentration (ÂµM)	Concentration (ÂµM)	Concentration (ÂµM)	Concentration (ÂµM)	Concentration (ÂµM)	Concentration (ÂµM)	Concentration (ÂµM)
-	TSP	250.0	250.0	250.0	250.0	250.0	250.0	250.0	250.0	250.0	250.0	250.0	250.0	250.0	250.0	250.0	250.0	250.0	250.0	250.0	250.0	250.0	250.0	250.0	250.0	250.0	250.0	250.0	250.0	250.0	250.0	250.0	250.0	250.0	250.0	250.0	250.0
HMDB00001	1-Methylhistidine	143.5	133.5	125.4	110.0	111.0	140.1	168.2	136.7	64.2	130.5	82.2	130.3	164.9	109.8	108.5	115.3	132.2	201.3	183.4	109.9	167.9	162.7	125.1	125.4	92.9	102.1	141.5	126.3	108.2	225.4	200.1	136.1	209.9	121.5	141.8	248.4
HMDB00008	2-Hydroxybutyric acid	7.4	25.5	36.6	5.0	28.1	46.9	46.0	18.4	18.1	15.3	8.6	14.3	16.2	10.2	29.8	18.4	39.3	40.9	26.0	12.9	32.1	17.9	16.1	19.1	21.1	13.1	15.8	35.1	44.3	22.6	33.1	13.4	31.3	13.1	14.1	11.6
HMDB00042	Acetic acid	5.7	6.2	6.5	3.4	2.0	7.5	5.4	4.3	3.3	4.8	6.1	6.3	5.4	4.7	10.4	9.0	6.8	9.0	10.1	7.5	6.0	7.2	6.4	8.3	8.5	8.9	6.9	7.8	8.5	6.9	12.7	7.2	10.5	8.0	13.6	12.4
HMDB00043	Betaine	12.1	12.4	14.4	6.9	9.7	10.8	16.2	10.9	9.9	10.1	13.2	0.1	3.4	3.4	10.2	7.9	12.9	14.6	12.0	10.2	14.6	15.2	9.0	11.4	8.2	8.6	11.5	14.9	7.1	13.3	16.6	4.8	15.3	4.3	3.7	16.2
HMDB00060	Acetoacetate	2.0	0.0	0.3	0.1	6.3	0.0	1.0	6.3	3.7	0.0	2.1	7.8	0.0	0.0	0.0	0.0	0.2	4.0	0.4	1.9	21.5	10.3	4.6	12.5	10.9	14.3	2.5	6.4	36.7	14.0	9.3	14.1	4.5	4.0	33.6	8.8
HMDB00062	Carnitine	10.5	9.5	6.5	5.7	10.7	9.7	9.2	10.0	6.3	9.6	12.5	6.7	7.9	15.1	13.5	13.3	27.5	11.7	9.3	13.7	13.0	2.6	14.2	7.8	10.2	4.1	10.5	20.2	8.6	2.8	0.0	7.1	9.6	5.8	23.2	16.0
HMDB00064	Creatine	19.7	27.9	22.0	9.5	20.4	14.5	19.2	12.4	15.7	18.9	23.1	22.2	25.0	17.5	15.7	23.7	28.1	36.7	26.0	19.2	25.6	25.3	20.7	22.5	25.5	16.9	24.3	32.0	24.8	24.3	25.7	20.1	35.5	19.9	15.0	23.0
HMDB00094	Citric acid	11.4	9.5	12.1	8.1	10.2	25.0	31.0	14.4	9.1	10.8	13.7	11.9	9.7	15.8	9.7	7.8	8.3	8.0	12.5	4.5	7.6	18.5	10.3	5.8	9.6	13.6	13.1	10.4	3.2	17.7	13.2	35.5	9.7	8.8	18.6	15.7
HMDB00097	Choline	8.4	8.2	9.7	4.8	11.5	10.1	12.6	10.0	6.5	11.3	11.3	7.5	7.9	7.2	10.7	15.5	23.3	7.3	10.2	10.6	7.2	8.9	7.1	7.0	10.3	5.9	10.5	15.5	6.3	5.7	6.7	6.3	9.2	8.0	13.2	11.3
HMDB00108	Ethanol	34.3	32.9	35.3	13.3	31.1	44.8	36.9	79.6	28.2	27.9	27.5	13.5	52.3	30.5	22.8	50.6	33.3	68.5	37.1	38.1	52.2	47.1	40.5	36.4	39.6	27.0	42.1	46.4	60.2	18.5	32.1	24.6	25.9	11.7	39.2	29.6
HMDB00122	D-Glucose	1199.1	1040.9	1712.8	526.8	1099.7	1304.7	1203.3	1050.4	571.0	1043.4	924.2	2556.9	2138.6	1288.4	859.1	817.7	987.1	1623.1	1554.3	1098.6	777.8	1462.0	728.1	1087.4	847.3	920.6	1006.6	1304.9	1057.0	996.7	1694.0	1186.0	1273.5	1302.4	1528.8	1548.8
HMDB00123	Glycine	107.4	71.6	117.2	53.0	81.7	94.8	112.3	85.3	36.4	103.4	109.9	71.7	85.0	65.3	57.0	97.3	76.8	105.6	80.8	70.3	94.7	108.7	106.7	110.9	88.1	78.1	90.1	122.5	70.1	92.0	144.4	68.8	118.6	90.6	70.3	87.7
HMDB00131	Glycerol	0.0	62.4	39.3	25.0	28.4	35.8	65.2	44.4	36.6	21.8	40.6	26.9	10.2	60.5	67.5	26.2	47.0	75.5	24.9	50.3	4.7	46.6	7.2	7.9	10.1	33.4	37.1	32.6	26.4	48.5	52.2	21.0	53.8	36.4	46.8	78.5
HMDB00142	Formate	22.3	28.0	27.2	13.2	13.9	21.2	17.8	18.1	15.5	17.7	10.7	22.7	23.3	21.5	22.8	18.8	15.9	19.0	16.7	12.9	17.1	14.3	7.7	14.5	19.0	9.5	10.3	15.8	17.2	14.1	16.1	19.1	25.2	16.2	15.4	14.4
HMDB00148	L-Glutamic acid	103.7	153.5	112.4	77.1	127.9	64.4	158.2	53.0	122.6	63.1	112.1	11.0	38.6	36.0	42.1	264.5	172.9	156.6	79.7	135.8	107.0	41.1	102.0	74.5	50.8	41.8	56.1	109.2	33.1	75.5	110.2	140.4	82.2	90.7	117.0	125.4
HMDB00157	Hypoxanthine	1.0	1.2	0.3	0.2	0.6	0.5	0.2	0.8	1.1	0.8	1.2	0.4	0.4	0.4	0.6	2.0	0.2	0.7	1.5	0.4	0.4	0.2	0.3	0.2	1.1	0.2	0.5	1.2	0.2	0.5	0.3	0.3	0.3	1.2	0.3	0.3
HMDB00158	Tyrosine	13.3	12.8	12.8	5.6	10.4	13.2	10.9	10.0	6.0	8.4	9.6	11.5	11.2	11.7	8.9	9.1	10.6	15.1	9.7	10.7	9.4	7.3	7.6	8.8	9.4	7.4	9.3	12.1	7.0	10.9	10.2	6.7	13.3	9.4	7.0	8.9
HMDB00159	L-Phenylalanine	39.8	42.4	38.5	17.3	35.6	43.1	41.9	28.1	24.1	28.4	51.5	29.3	36.3	42.4	31.7	39.2	47.2	38.7	43.2	48.3	44.8	30.8	30.9	31.1	36.3	24.3	31.7	44.6	33.1	34.4	33.2	31.7	40.9	40.5	27.1	35.2
HMDB00161	L-Alanine	82.5	92.4	92.2	51.1	70.9	129.8	91.9	76.3	62.4	81.0	67.2	109.8	81.6	81.7	70.4	89.8	78.1	106.2	128.5	73.5	66.3	74.0	94.8	62.2	69.6	76.1	79.3	110.3	72.2	77.8	82.7	81.1	104.2	86.4	65.5	78.0
HMDB00162	L-Proline	70.1	94.2	67.4	32.4	73.7	71.2	68.8	83.8	37.2	83.3	78.5	110.1	70.4	87.6	50.1	71.3	76.0	58.0	103.4	72.1	52.6	65.5	70.0	75.2	61.7	51.0	88.9	59.6	59.8	77.1	86.8	76.9	73.3	56.9	73.5	58.4
HMDB00167	L-Threonine	116.0	120.9	69.4	42.8	109.2	242.6	185.5	99.9	73.4	118.4	143.7	162.5	109.2	107.8	210.8	147.5	134.6	532.0	465.9	111.9	69.9	88.9	130.6	107.8	102.5	141.8	87.9	219.0	104.6	73.9	133.3	177.3	95.3	94.4	100.4	90.6
HMDB00168	L-Asparagine	19.4	23.9	24.6	11.4	17.4	18.1	25.8	18.5	13.7	18.8	22.1	36.3	20.5	30.1	25.3	14.9	32.9	52.6	16.9	23.9	45.1	47.6	45.3	22.2	12.5	14.3	22.9	35.4	19.6	39.3	26.5	16.4	32.3	31.8	13.2	45.6
HMDB00172	Isoleucine	28.6	27.3	42.0	15.5	35.8	36.9	38.5	29.1	25.5	24.5	31.0	36.2	33.8	40.8	33.6	39.1	47.3	38.6	32.5	40.5	44.4	27.2	36.9	34.7	38.3	31.0	33.6	50.2	43.4	40.0	26.2	38.3	41.5	31.9	33.2	27.5
HMDB00177	L-Histidine	44.3	45.5	0.0	8.8	48.9	79.5	51.2	12.8	33.5	2.1	17.4	12.6	51.5	0.0	0.0	52.2	40.7	129.8	67.5	24.9	0.0	77.6	37.5	0.0	59.4	39.5	0.0	30.6	0.0	65.6	72.6	0.0	63.5	0.0	0.0	37.5
HMDB00182	L-Lysine	135.1	152.0	105.5	58.7	114.9	104.8	111.1	147.4	79.9	124.8	157.8	116.2	66.1	108.4	92.0	68.0	91.5	109.5	120.9	127.2	96.6	76.6	64.3	107.1	109.8	102.4	66.6	97.2	98.2	103.4	81.1	105.3	115.0	97.6	88.7	87.5
HMDB00187	L-Serine	69.1	42.8	42.5	19.1	60.3	76.3	61.1	77.8	55.9	53.6	64.9	52.7	51.0	85.5	60.1	83.0	69.8	183.5	95.5	62.2	80.0	122.4	78.0	54.7	68.9	62.0	46.9	76.9	44.5	64.4	84.6	48.8	87.6	58.0	55.3	59.3
HMDB00190	L-Lactic acid	2246.7	2823.8	2903.0	1466.1	1891.3	4021.8	2620.2	1984.6	1914.4	3041.5	3054.8	3051.8	3260.9	2075.9	1744.9	4088.5	1985.0	4286.4	6214.3	1439.3	1777.9	3445.7	2282.5	2115.6	2932.0	1898.0	2666.4	3906.4	1664.7	1961.5	3165.8	2819.7	4699.9	2726.1	1499.0	2729.8
HMDB00191	Aspartate	20.1	15.3	18.7	12.2	17.4	15.7	27.3	23.9	10.4	11.3	30.0	11.8	13.9	25.6	11.0	16.5	51.6	33.5	26.9	20.5	32.2	29.6	33.3	16.1	23.5	21.7	18.2	29.3	13.2	27.4	29.3	23.3	19.9	29.2	41.2	51.5
HMDB00214	L-Ornithine	6.5	0.0	20.2	0.6	5.7	0.0	3.5	0.0	8.9	4.0	7.5	6.6	10.5	0.0	1.0	0.2	25.8	10.3	18.5	7.6	21.7	18.9	27.8	22.7	7.2	3.7	20.1	35.3	0.0	21.4	32.9	7.3	44.3	15.3	3.7	29.4
HMDB00243	Pyruvic acid	3.9	3.4	12.1	6.6	1.6	19.3	4.8	0.2	4.2	1.0	20.1	20.9	22.2	16.0	4.4	11.3	7.3	10.5	3.3	8.8	2.6	23.2	7.8	15.5	7.5	5.2	1.2	4.8	3.4	1.3	11.6	11.0	36.4	8.8	3.3	24.1
HMDB00254	Succinate	3.7	6.4	5.1	1.8	2.5	0.8	1.3	2.8	3.3	1.0	4.3	2.7	2.7	0.8	2.3	6.0	6.0	4.5	6.8	2.8	2.5	3.1	5.4	2.9	3.5	2.1	5.1	7.2	1.7	4.4	6.2	3.2	3.5	1.7	2.5	3.7
HMDB00294	Urea	50.0	78.6	75.3	55.0	40.8	55.0	44.6	63.3	50.9	71.0	87.0	68.6	26.7	101.1	85.4	80.7	82.2	41.3	49.0	76.5	70.7	70.0	49.9	93.4	122.3	59.0	54.7	77.9	105.2	39.1	158.9	119.7	82.2	67.8	57.1	39.3
HMDB00357	3-Hydroxybutyric acid	25.4	67.4	166.9	32.4	124.1	250.6	290.5	190.6	190.7	116.3	58.0	146.5	183.6	50.3	176.3	134.0	213.7	73.8	37.3	23.8	288.3	83.4	62.8	114.0	65.8	64.4	21.1	23.5	169.9	121.5	117.9	216.6	38.8	40.7	263.4	27.5
HMDB00517	L-Arginine	27.4	44.2	36.4	7.8	26.2	13.3	21.1	23.7	17.3	29.0	40.6	37.8	47.9	44.7	13.0	33.0	51.5	30.3	23.0	16.6	32.3	31.8	31.5	40.7	24.7	32.5	39.7	2.4	23.7	34.9	27.0	19.6	41.3	15.7	13.2	38.1
HMDB00562	Creatinine	16.7	19.8	29.7	7.4	24.1	21.9	22.0	14.2	9.9	22.2	19.4	20.9	24.6	25.3	22.9	16.5	21.9	23.1	20.1	21.3	21.5	18.6	21.8	22.8	17.4	14.5	17.0	26.3	17.1	21.5	21.9	11.4	25.8	18.0	19.0	28.7
HMDB00641	L-Glutamine	458.2	378.5	563.9	221.7	484.5	516.2	357.4	437.7	202.8	513.3	509.7	617.2	631.4	589.9	592.9	102.7	392.7	352.8	422.0	329.6	364.7	476.6	568.2	503.3	430.0	456.1	444.2	511.8	462.5	467.3	448.9	358.4	578.9	360.6	484.1	447.3
HMDB00687	L-Leucine	56.9	54.8	77.0	29.1	65.3	61.2	64.3	51.1	40.4	42.8	46.4	54.4	55.7	54.7	66.4	53.2	80.2	60.4	50.0	54.4	79.9	45.5	47.4	51.5	53.8	39.0	50.9	83.7	69.3	62.0	52.3	56.2	54.0	59.5	55.7	39.1
HMDB00691	Malonate	15.3	12.0	15.1	4.9	8.2	9.6	11.6	10.6	6.6	12.0	14.4	9.8	11.0	5.1	11.1	10.0	17.2	4.8	14.7	6.1	6.2	17.5	8.9	9.7	7.3	6.8	8.8	14.7	7.0	6.4	5.7	7.7	7.6	5.2	12.2	8.9
HMDB00696	Methionine	15.0	17.5	13.6	10.6	18.4	18.4	18.2	14.8	10.1	13.1	20.2	21.6	18.1	15.9	16.4	14.7	13.1	30.4	17.3	14.2	10.9	15.3	12.9	11.4	13.5	14.6	8.8	14.8	12.7	8.5	10.6	13.4	13.3	14.3	12.9	10.4
HMDB00863	Isopropyl alcohol	34.7	94.2	40.1	2.2	4.6	8.8	1.8	9.6	0.0	4.2	5.3	0.0	64.6	64.2	73.3	39.1	35.1	7.9	14.3	62.5	38.5	29.6	41.4	36.5	18.8	33.2	39.9	45.0	29.4	7.1	3.3	0.0	2.3	1.2	1.9	4.3
HMDB00883	Valine	141.7	132.6	150.9	65.1	137.4	107.5	138.6	108.8	93.1	104.7	124.4	123.8	96.8	151.1	128.8	137.0	163.3	168.6	117.6	138.8	153.8	97.1	100.3	113.9	156.3	96.7	110.0	158.3	139.7	132.4	125.7	134.3	125.5	146.7	128.5	86.6
HMDB00929	Tryptophan	39.8	42.8	44.0	19.5	45.8	40.8	52.7	45.2	28.4	42.7	36.4	32.4	27.9	52.3	36.7	35.8	35.2	30.3	37.5	34.4	33.7	34.1	23.5	26.9	41.4	33.6	32.4	35.6	38.0	30.4	28.8	31.7	33.8	31.0	37.1	28.5
HMDB01659	Acetone	0.8	1.7	1.1	1.5	1.7	1.6	1.6	1.8	1.4	1.8	1.3	1.4	3.1	1.7	4.7	2.3	2.7	1.1	1.9	1.6	4.5	1.0	1.4	1.2	1.3	3.0	11.0	9.5	5.7	8.7	14.4	1.7	4.0	1.5	1.7	1.5
HMDB01873	Isobutyric acid	8.9	7.1	11.2	3.6	7.6	10.5	7.2	7.7	3.7	6.7	7.0	6.6	4.9	10.3	9.7	16.2	10.0	12.3	8.0	11.0	15.0	12.4	12.3	6.2	9.5	7.5	9.8	8.3	10.4	7.0	7.3	5.5	9.0	6.0	4.6	4.2
HMDB01875	Methanol	2.8	33.9	28.2	15.2	57.5	25.3	22.8	195.9	65.2	41.8	92.9	9.2	32.7	53.8	142.3	24.6	100.0	18.9	22.0	96.1	14.0	52.5	37.1	15.4	18.3	52.4	16.7	28.2	33.0	33.7	12.4	36.7	9.9	27.7	19.7	21.2
HMDB01881	Propylene glycol	4.9	12.7	5.0	0.6	0.8	1.7	0.0	0.8	0.4	0.7	1.0	0.3	7.9	9.4	10.2	5.6	4.3	2.0	2.0	8.6	5.5	3.1	5.2	4.7	6.2	3.9	5.4	5.4	3.6	1.0	0.0	0.7	0.2	0.0	0.9	0.9
HMDB04983	Dimethyl sulfone	3.8	3.0	4.2	1.7	1.5	1.2	1.9	4.0	1.9	2.3	3.9	2.4	2.4	1.7	3.5	3.8	4.7	1.5	2.9	1.4	2.4	2.8	4.0	2.1	2.8	2.5	2.8	3.8	2.7	2.8	2.2	1.9	1.6	3.9	3.5	2.0

## Sheet: BAYESIL_IUGR_MATERNAL
		iugr_maternal_1	iugr_maternal_2	iugr_maternal_3	iugr_maternal_4	iugr_maternal_5	iugr_maternal_6	iugr_maternal_7	iugr_maternal_8	iugr_maternal_9	iugr_maternal_10	iugr_maternal_11	iugr_maternal_12	iugr_maternal_13	iugr_maternal_14	iugr_maternal_15	iugr_maternal_16	iugr_maternal_17	iugr_maternal_18	iugr_maternal_19	iugr_maternal_20	iugr_maternal_21	iugr_maternal_22	iugr_maternal_23	iugr_maternal_24	iugr_maternal_25	iugr_maternal_26	iugr_maternal_27	iugr_maternal_28	iugr_maternal_29	iugr_maternal_30	iugr_maternal_31	iugr_maternal_32	iugr_maternal_33	iugr_maternal_34	iugr_maternal_35	iugr_maternal_36	iugr_maternal_37	iugr_maternal_38	iugr_maternal_39	iugr_maternal_40	iugr_maternal_41
HMDB ID	Compound Name	Concentration (ÂµM)	Concentration (ÂµM)	Concentration (ÂµM)	Concentration (ÂµM)	Concentration (ÂµM)	Concentration (ÂµM)	Concentration (ÂµM)	Concentration (ÂµM)	Concentration (ÂµM)	Concentration (ÂµM)	Concentration (ÂµM)	Concentration (ÂµM)	Concentration (ÂµM)	Concentration (ÂµM)	Concentration (ÂµM)	Concentration (ÂµM)	Concentration (ÂµM)	Concentration (ÂµM)	Concentration (ÂµM)	Concentration (ÂµM)	Concentration (ÂµM)	Concentration (ÂµM)	Concentration (ÂµM)	Concentration (ÂµM)	Concentration (ÂµM)	Concentration (ÂµM)	Concentration (ÂµM)	Concentration (ÂµM)	Concentration (ÂµM)	Concentration (ÂµM)	Concentration (ÂµM)	Concentration (ÂµM)	Concentration (ÂµM)	Concentration (ÂµM)	Concentration (ÂµM)	Concentration (ÂµM)	Concentration (ÂµM)	Concentration (ÂµM)	Concentration (ÂµM)	Concentration (ÂµM)	Concentration (ÂµM)
-	TSP	250.0	250.0	250.0	250.0	250.0	250.0	250.0	250.0	250.0	250.0	250.0	250.0	250.0	250.0	250.0	250.0	250.0	250.0	250.0	250.0	250.0	250.0	250.0	250.0	250.0	250.0	250.0	250.0	250.0	250.0	250.0	250.0	250.0	250.0	250.0	250.0	250.0	250.0	250.0	250.0	250.0
HMDB00001	1-Methylhistidine	110.0	70.0	96.0	157.7	149.9	6.1	97.5	124.3	100.4	162.1	122.6	150.1	0.0	130.7	174.6	50.0	0.0	0.9	126.0	3.7	0.0	10.5	1.9	1.1	3.6	0.0	2.6	124.9	153.1	148.3	123.5	107.0	202.0	164.5	2.2	0.0	0.0	35.7	3.3	0.0	13.5
HMDB00008	2-Hydroxybutyric acid	22.7	14.1	24.0	30.2	42.8	11.6	3.0	12.2	10.3	12.9	44.3	24.4	4.3	10.3	7.7	28.3	8.2	7.3	14.9	2.3	3.9	8.6	3.3	4.5	3.2	1.4	6.8	10.7	11.2	59.0	34.0	21.8	12.9	18.0	2.2	12.7	4.9	29.2	6.3	6.5	4.3
HMDB00042	Acetic acid	7.5	3.9	9.3	14.1	8.7	12.5	10.9	11.5	16.3	7.4	6.3	14.0	3.7	10.8	8.0	7.5	9.9	16.4	8.3	10.2	9.6	21.3	4.5	4.8	4.3	8.4	15.2	5.4	11.5	7.2	11.7	17.8	10.9	7.3	5.7	6.5	2.2	37.4	10.9	7.9	14.0
HMDB00043	Betaine	11.4	0.0	4.9	6.2	0.0	0.0	4.7	2.9	5.8	9.3	7.1	8.9	0.0	6.1	7.5	5.6	1.3	14.3	3.8	0.0	1.7	1.8	7.7	0.0	0.6	0.9	1.1	11.2	2.5	4.9	3.6	5.5	19.0	0.0	0.6	0.9	0.8	35.1	1.4	0.0	11.1
HMDB00060	Acetoacetate	4.7	5.7	8.9	22.6	5.6	10.1	2.2	11.3	2.1	4.4	0.0	2.6	3.7	3.7	2.9	8.0	7.0	15.6	2.1	10.6	8.5	17.7	3.9	6.9	2.1	3.4	12.3	3.7	11.8	21.7	25.4	0.8	2.1	6.3	3.0	4.8	3.0	24.1	8.5	9.0	14.9
HMDB00062	Carnitine	12.0	4.4	7.7	19.6	14.5	1.3	10.3	12.7	13.0	15.9	11.3	6.4	0.1	22.1	59.2	21.7	1.4	6.7	10.1	0.0	0.9	3.0	3.0	0.0	0.0	0.6	0.0	21.3	5.7	7.6	8.6	7.9	0.9	9.7	0.8	0.7	0.1	32.7	0.7	0.0	12.6
HMDB00064	Creatine	23.8	6.4	14.0	24.1	12.9	0.8	13.6	18.8	17.2	15.2	15.1	15.5	0.0	18.9	13.4	15.5	0.0	0.6	12.5	0.0	0.2	0.2	0.0	0.0	0.0	0.1	0.0	13.0	11.8	8.8	10.8	19.2	20.6	15.3	0.0	0.0	0.0	21.1	0.0	0.1	0.0
HMDB00094	Citric acid	13.8	10.1	16.1	16.1	17.5	93.0	16.7	22.1	114.6	18.6	11.5	11.3	38.8	9.7	11.8	15.7	75.4	178.0	19.7	62.4	103.4	142.4	45.9	40.3	35.3	32.0	91.0	9.5	12.4	23.4	9.9	12.6	15.3	11.0	51.3	39.8	17.3	336.6	38.1	70.3	128.0
HMDB00097	Choline	12.9	2.7	3.6	5.3	6.9	0.5	6.9	7.6	6.5	5.2	5.3	5.0	0.0	7.5	14.6	6.0	0.8	0.0	4.3	0.4	0.6	1.4	1.0	0.0	0.0	0.2	0.0	6.1	2.6	3.1	3.1	5.5	11.4	3.1	0.4	0.3	0.2	10.2	0.3	0.2	4.2
HMDB00108	Ethanol	36.5	16.1	8.3	34.4	20.0	0.9	20.2	11.1	26.4	12.5	42.4	18.3	0.4	21.6	44.8	38.2	0.0	0.0	10.5	0.1	0.0	0.2	0.9	0.0	0.9	0.9	1.2	20.4	11.0	35.2	11.1	16.1	17.7	23.3	1.3	0.0	1.9	2.9	0.2	0.0	0.0
HMDB00122	D-Glucose	980.4	1121.0	1067.5	978.1	1498.0	0.0	679.9	1009.1	805.3	889.1	814.8	1111.1	0.0	961.4	535.4	394.1	29.1	0.0	1346.1	6.6	0.0	0.0	0.0	0.0	2.5	10.1	0.0	782.1	1405.0	1536.4	1283.1	1028.9	1155.0	2011.5	0.0	0.0	0.8	69.2	0.0	9.5	33.3
HMDB00123	Glycine	99.4	21.1	65.7	36.8	85.4	2.1	83.6	59.7	86.2	66.6	101.9	81.6	94.1	83.8	84.2	56.2	12.5	144.9	55.1	4.3	17.2	16.7	24.1	90.9	66.6	2.8	111.3	94.9	79.7	82.7	41.3	46.7	65.7	76.6	36.0	44.9	21.1	85.0	2.3	28.1	70.7
HMDB00131	Glycerol	39.9	4.4	36.6	9.5	71.4	0.1	16.8	43.5	45.9	53.8	38.5	88.9	4.0	34.7	27.1	33.7	3.3	0.0	71.8	2.7	7.3	4.7	0.0	0.4	0.0	1.0	0.0	15.2	19.2	64.4	42.2	38.8	20.4	77.8	18.6	8.9	0.0	0.0	1.6	4.0	27.2
HMDB00142	Formate	17.7	9.7	17.6	23.8	12.1	3.9	18.6	22.8	26.5	10.8	12.6	27.7	3.7	16.8	16.2	15.0	4.5	15.3	9.5	3.5	5.0	8.4	4.4	4.0	3.5	1.4	5.0	9.6	11.7	7.8	15.1	12.1	23.0	11.1	2.5	4.2	3.6	10.4	3.7	6.8	4.9
HMDB00148	L-Glutamic acid	272.0	20.1	45.1	101.8	64.7	234.6	127.0	24.0	115.7	108.8	85.7	137.2	36.2	246.6	212.1	164.1	341.1	318.3	70.1	412.0	232.4	544.1	198.8	203.5	115.8	107.3	665.8	87.4	106.0	41.8	41.3	72.8	46.7	85.5	166.1	108.5	80.5	1643.7	198.1	305.3	318.9
HMDB00157	Hypoxanthine	1.0	0.2	0.9	1.3	0.4	0.1	1.1	0.5	1.2	0.2	0.2	0.8	0.1	0.5	0.9	0.9	0.3	0.2	0.5	0.1	0.2	0.4	0.1	0.1	0.1	0.0	0.2	0.2	0.3	0.2	0.2	0.2	0.2	0.2	0.1	0.1	0.1	0.3	0.1	0.1	0.2
HMDB00158	Tyrosine	11.5	2.9	7.9	7.5	7.9	1.3	6.9	6.5	9.4	8.9	10.6	9.6	1.0	13.9	10.9	8.4	0.9	2.3	5.2	1.0	1.6	1.6	1.1	0.6	0.4	0.1	0.7	8.4	7.1	6.7	9.6	6.4	16.2	9.9	0.2	0.7	0.2	4.5	0.5	0.9	0.3
HMDB00159	L-Phenylalanine	44.3	9.0	31.7	40.6	33.6	1.6	40.1	26.8	40.2	34.8	54.9	36.1	1.2	53.0	48.8	51.2	3.3	4.8	25.3	4.4	2.7	5.0	2.8	1.4	1.2	0.9	0.0	39.1	30.5	37.9	21.1	31.3	33.5	49.4	2.2	1.7	1.6	9.9	1.8	2.8	0.0
HMDB00161	L-Alanine	82.5	52.2	92.4	105.9	110.9	0.1	85.5	75.4	97.4	72.4	120.6	109.6	0.1	113.8	105.2	76.4	0.0	0.4	61.9	0.3	0.2	0.4	0.5	0.2	0.0	0.2	1.0	96.6	69.8	106.6	64.3	64.3	80.3	97.9	0.5	0.3	0.5	0.0	0.2	0.4	0.5
HMDB00162	L-Proline	83.6	31.9	67.6	65.0	105.1	22.3	93.7	77.7	106.2	189.1	130.2	154.6	103.6	219.5	182.2	112.2	19.1	315.5	71.2	9.2	41.9	35.8	23.5	24.6	20.3	11.4	59.9	117.0	44.8	74.7	65.0	53.0	52.4	97.5	55.6	51.1	24.0	93.2	22.5	26.0	327.5
HMDB00167	L-Threonine	156.0	34.8	88.1	476.8	106.0	5.0	70.6	98.4	73.9	105.3	80.3	179.2	3.2	294.2	185.1	88.1	3.6	3.6	70.2	2.7	4.5	5.5	3.5	2.5	3.1	2.0	4.3	75.6	91.3	97.2	170.1	61.2	64.4	79.0	2.6	4.8	3.6	10.2	4.6	1.9	5.3
HMDB00168	L-Asparagine	21.1	17.4	17.1	25.9	23.0	10.7	31.3	27.5	29.9	24.5	20.6	26.5	11.8	29.3	21.7	29.3	13.7	6.9	17.9	9.0	6.0	6.1	11.9	11.4	11.7	2.8	10.4	28.5	24.1	20.1	19.0	24.8	30.5	30.7	12.6	16.2	12.4	29.2	21.1	7.8	2.9
HMDB00172	Isoleucine	42.8	14.8	17.1	25.6	26.8	10.2	22.3	26.4	25.9	31.6	28.5	32.5	8.3	36.2	29.7	29.8	8.0	10.3	23.4	6.8	7.6	14.6	6.9	8.6	6.8	1.7	10.6	31.4	24.8	20.2	22.3	18.9	29.8	39.2	11.0	8.8	13.5	27.0	7.0	9.6	18.6
HMDB00177	L-Histidine	18.3	0.0	19.5	0.0	21.3	0.0	0.0	19.3	18.5	0.0	10.5	8.6	0.0	0.0	0.0	42.1	0.0	0.0	63.3	0.0	0.0	0.0	0.0	0.0	0.0	0.0	0.0	35.0	0.0	0.0	2.6	16.1	77.1	22.6	0.0	3.5	0.5	0.0	0.0	0.0	0.0
HMDB00182	L-Lysine	148.6	20.9	51.9	45.6	65.3	8.1	37.3	61.2	65.7	44.1	62.4	66.1	5.7	86.4	55.0	64.2	0.0	6.0	54.6	2.4	2.4	2.5	3.4	2.0	2.6	2.3	3.5	50.7	44.1	32.6	50.9	37.9	70.4	93.4	1.1	4.6	1.0	69.1	5.0	7.9	4.6
HMDB00187	L-Serine	64.7	24.9	39.0	72.3	71.3	0.0	57.0	48.0	56.1	50.7	53.9	50.1	0.0	75.2	63.0	69.0	0.0	0.0	94.6	0.0	0.0	0.0	0.0	0.0	0.0	0.0	0.0	82.7	44.2	60.9	8.7	28.7	35.7	128.1	0.0	0.0	0.0	0.0	0.0	0.0	0.0
HMDB00190	L-Lactic acid	3178.3	712.2	2293.5	1867.5	1838.6	4.3	3057.3	1435.7	3645.0	3517.4	3691.9	2330.8	2.6	4224.9	3852.9	4089.2	1.2	0.0	1431.3	2.4	0.8	4.1	2.6	1.9	1.3	1.6	2.8	2881.1	1140.3	2248.1	835.4	1200.7	2697.3	2186.7	3.5	4.6	2.8	1.8	4.2	1.0	0.0
HMDB00191	Aspartate	22.8	7.8	23.3	26.0	22.3	13.8	35.2	21.8	32.6	53.7	43.1	65.5	2.9	49.7	58.0	31.6	0.0	10.8	18.3	5.5	8.9	9.0	9.7	11.7	6.7	0.1	11.6	23.7	18.9	19.0	18.7	25.3	22.7	24.4	0.1	0.0	14.8	66.2	0.0	1.8	15.3
HMDB00214	L-Ornithine	12.3	0.0	8.2	10.9	0.0	5.5	19.5	0.0	14.5	23.5	22.2	0.0	2.7	24.6	20.9	18.2	5.3	5.2	4.6	3.8	0.0	8.0	4.7	0.1	2.5	1.3	2.4	19.8	3.1	11.0	0.0	0.0	18.8	0.0	3.0	2.3	0.0	147.1	5.8	0.0	3.0
HMDB00243	Pyruvic acid	0.0	15.1	16.9	0.0	14.7	36.5	6.6	5.9	8.8	29.7	35.6	19.0	19.3	29.2	23.8	3.0	44.8	97.7	3.6	39.2	46.9	80.8	34.3	31.3	18.9	32.2	43.4	33.3	22.9	44.2	21.1	7.4	21.3	30.0	75.4	61.4	32.8	221.3	83.8	77.6	82.7
HMDB00254	Succinate	6.4	0.3	4.7	12.4	2.6	11.3	7.0	7.4	8.5	14.7	17.0	14.1	8.4	21.7	26.5	4.8	16.0	25.1	6.2	13.2	13.3	26.0	8.5	8.9	4.7	15.9	19.6	4.5	2.9	2.2	0.0	2.7	2.7	2.7	7.8	11.1	3.5	38.5	13.0	7.9	18.7
HMDB00294	Urea	72.9	56.2	26.2	63.6	63.9	168.0	52.8	38.9	31.8	53.8	51.8	152.7	102.8	17.0	39.4	87.0	127.1	185.5	47.6	86.8	76.7	179.4	118.7	162.5	108.2	39.8	192.1	55.8	23.6	29.5	57.5	44.5	41.8	47.5	84.8	160.3	120.1	238.8	121.7	116.7	131.0
HMDB00357	3-Hydroxybutyric acid	213.8	67.2	133.1	277.6	210.0	5.2	30.8	91.9	38.8	52.3	28.8	79.0	2.8	53.5	28.9	170.3	2.9	3.6	70.0	3.2	4.2	4.9	2.8	2.4	2.5	1.4	5.6	15.3	26.9	309.0	164.3	68.5	20.3	10.7	4.9	4.5	4.3	21.6	4.5	4.4	4.5
HMDB00517	L-Arginine	25.4	6.9	8.1	1.6	9.8	25.7	11.5	18.6	24.8	20.8	18.1	18.3	16.8	7.3	13.9	27.4	39.4	123.8	14.8	40.6	33.9	82.0	38.1	27.9	15.2	8.0	46.6	27.3	18.6	35.6	18.2	42.4	15.9	0.0	27.4	11.6	11.2	164.5	17.3	19.8	110.9
HMDB00562	Creatinine	18.1	11.5	12.9	17.5	15.3	1.8	21.0	36.9	11.5	21.8	17.2	24.3	0.6	13.3	15.9	26.2	0.6	0.0	27.6	0.4	1.0	3.1	0.8	0.3	1.0	0.0	0.5	17.6	17.9	16.8	19.1	23.2	22.0	15.8	0.1	0.3	0.6	17.6	0.6	0.3	0.7
HMDB00641	L-Glutamine	257.4	241.6	450.7	541.7	625.7	345.7	423.2	573.8	342.2	305.7	395.6	276.1	193.1	394.4	378.4	336.3	391.1	801.4	378.1	267.5	329.7	723.4	187.1	161.3	124.5	142.8	433.2	412.7	370.0	407.7	327.9	324.7	453.4	394.6	218.6	125.5	40.0	1164.1	197.9	248.8	607.5
HMDB00687	L-Leucine	85.0	18.9	41.1	62.8	51.2	20.8	49.6	38.4	55.3	57.2	59.7	60.4	3.5	69.9	64.1	64.4	4.4	13.6	35.7	4.1	4.6	6.1	7.3	2.4	1.6	1.1	5.3	61.6	41.5	41.9	35.1	46.5	49.0	63.4	2.9	4.6	7.1	36.1	4.6	4.5	9.4
HMDB00691	Malonate	17.0	7.2	2.4	4.0	4.6	3.8	7.1	7.6	5.1	8.8	3.8	4.1	0.8	12.8	9.6	8.6	2.7	3.0	5.9	2.4	0.9	6.9	1.2	0.9	0.0	4.2	0.9	6.9	0.4	3.3	4.7	3.5	5.3	1.8	1.6	1.0	0.6	64.7	0.4	1.0	6.4
HMDB00696	Methionine	19.6	8.6	17.4	20.0	19.7	32.7	12.3	15.8	15.8	13.7	14.5	11.8	16.6	15.8	17.0	16.6	29.2	76.6	12.7	24.8	27.9	63.6	16.4	13.4	11.3	12.5	28.9	11.0	11.2	12.6	21.9	10.7	33.4	16.0	18.3	8.1	5.3	109.3	8.3	17.1	47.3
HMDB00863	Isopropyl alcohol	7.3	0.9	0.9	0.0	0.8	0.9	2.7	0.8	4.9	3.8	3.8	1.7	0.3	3.9	5.6	7.8	0.3	1.3	1.2	0.5	0.4	1.4	0.8	0.7	0.3	0.4	1.2	23.3	2.6	0.0	0.4	1.0	4.2	2.5	0.4	0.6	1.3	1.2	0.5	0.7	0.8
HMDB00883	Valine	151.0	56.4	86.2	130.1	87.8	11.3	98.2	98.7	108.6	109.1	103.4	154.1	6.6	134.3	134.9	112.7	5.4	10.2	86.8	5.7	6.4	11.4	8.4	4.7	7.1	2.8	8.2	109.5	88.0	86.2	94.4	88.9	135.3	144.1	6.1	8.4	12.3	31.0	8.8	8.0	9.2
HMDB00929	Tryptophan	42.9	14.5	21.7	29.9	25.4	5.7	25.7	24.5	33.1	20.4	22.7	21.5	2.2	23.5	18.6	28.6	7.0	6.4	25.9	3.2	5.9	12.1	3.6	3.6	3.4	1.0	5.9	22.3	21.2	14.1	19.3	19.4	23.4	40.0	1.7	4.0	2.9	12.1	2.6	4.5	3.7
HMDB01659	Acetone	2.4	3.8	2.9	5.9	1.5	6.4	1.6	1.5	1.5	2.5	1.9	7.2	2.7	2.8	1.4	3.3	3.4	6.6	0.9	4.3	4.6	8.8	4.6	3.4	2.1	4.6	4.8	5.8	1.3	7.3	2.0	2.7	1.7	1.5	2.4	13.3	1.9	12.5	13.4	6.7	4.1
HMDB01873	Isobutyric acid	8.2	4.1	5.0	2.5	5.4	7.0	4.3	4.0	3.9	4.9	4.8	8.9	1.4	5.3	4.6	4.4	1.5	4.0	3.4	1.4	1.5	2.0	3.9	1.5	1.9	0.9	1.7	5.0	3.6	6.3	6.3	4.0	5.2	7.3	1.1	4.7	3.1	12.3	3.1	1.6	3.4
HMDB01875	Methanol	56.3	8.4	26.4	0.0	76.5	3.8	22.9	55.3	16.3	1081.5	29.0	36.2	97.8	61.7	76.5	25.5	16.7	276.8	32.3	9.5	36.9	52.2	104.4	116.1	66.6	12.6	64.9	23.1	81.0	17.0	0.0	9.6	54.9	78.3	44.1	41.0	29.5	248.2	10.8	37.7	228.1
HMDB01881	Propylene glycol	1.3	0.5	0.7	0.5	0.0	0.4	0.6	0.0	0.9	0.9	0.5	1.0	0.2	1.0	0.5	0.9	0.3	0.7	0.2	0.2	0.4	0.6	0.2	0.3	0.2	0.2	0.4	2.4	0.5	0.0	2.4	0.4	1.0	0.4	0.3	0.5	0.3	1.4	0.5	0.5	0.8
HMDB04983	Dimethyl sulfone	4.6	1.2	2.4	3.6	0.9	1.2	1.9	3.0	1.9	1.9	0.4	1.1	0.5	3.9	1.2	2.2	1.0	0.6	5.5	1.0	0.5	2.1	0.3	0.5	0.3	0.6	0.6	2.7	2.1	2.1	1.3	0.8	2.6	2.3	0.5	0.3	0.3	31.8	0.4	0.6	5.0

## Sheet: BAYESIL_IUGR_UMBILICAL
		iugr_umbilical_1	iugr_umbilical_2	iugr_umbilical_3	iugr_umbilical_4	iugr_umbilical_5	iugr_umbilical_6	iugr_umbilical_7	iugr_umbilical_8	iugr_umbilical_9	iugr_umbilical_10	iugr_umbilical_11	iugr_umbilical_12	iugr_umbilical_13	iugr_umbilical_14	iugr_umbilical_15	iugr_umbilical_16	iugr_umbilical_17	iugr_umbilical_18	iugr_umbilical_19	iugr_umbilical_20	iugr_umbilical_21	iugr_umbilical_22	iugr_umbilical_23	iugr_umbilical_24	iugr_umbilical_25	iugr_umbilical_26	iugr_umbilical_27	iugr_umbilical_28	iugr_umbilical_29	iugr_umbilical_30	iugr_umbilical_31	iugr_umbilical_32	iugr_umbilical_33	iugr_umbilical_34	iugr_umbilical_35	iugr_umbilical_36	iugr_umbilical_37	iugr_umbilical_38	iugr_umbilical_39	iugr_umbilical_40	iugr_umbilical_41
HMDB ID	Compound Name	Concentration (ÂµM)	Concentration (ÂµM)	Concentration (ÂµM)	Concentration (ÂµM)	Concentration (ÂµM)	Concentration (ÂµM)	Concentration (ÂµM)	Concentration (ÂµM)	Concentration (ÂµM)	Concentration (ÂµM)	Concentration (ÂµM)	Concentration (ÂµM)	Concentration (ÂµM)	Concentration (ÂµM)	Concentration (ÂµM)	Concentration (ÂµM)	Concentration (ÂµM)	Concentration (ÂµM)	Concentration (ÂµM)	Concentration (ÂµM)	Concentration (ÂµM)	Concentration (ÂµM)	Concentration (ÂµM)	Concentration (ÂµM)	Concentration (ÂµM)	Concentration (ÂµM)	Concentration (ÂµM)	Concentration (ÂµM)	Concentration (ÂµM)	Concentration (ÂµM)	Concentration (ÂµM)	Concentration (ÂµM)	Concentration (ÂµM)	Concentration (ÂµM)	Concentration (ÂµM)	Concentration (ÂµM)	Concentration (ÂµM)	Concentration (ÂµM)	Concentration (ÂµM)	Concentration (ÂµM)	Concentration (ÂµM)
-	TSP	250.0	250.0	250.0	250.0	250.0	250.0	250.0	250.0	250.0	250.0	250.0	250.0	250.0	250.0	250.0	250.0	250.0	250.0	250.0	250.0	250.0	250.0	250.0	250.0	250.0	250.0	250.0	250.0	250.0	250.0	250.0	250.0	250.0	250.0	250.0	250.0	250.0	250.0	250.0	250.0	250.0
HMDB00001	1-Methylhistidine	116.2	101.7	106.6	120.5	130.1	8.7	0.0	106.4	6.3	4.5	1.1	159.4	166.8	192.9	124.2	0.7	3.7	0.0	0.0	139.7	4.8	0.1	0.1	17.1	0.0	204.2	163.6	253.7	261.1	218.0	135.9	157.8	170.8	8.5	153.0	218.7	2.3	0.0	33.1	1.6	13.5
HMDB00008	2-Hydroxybutyric acid	21.0	10.7	15.4	38.9	24.9	11.3	3.9	16.8	4.5	6.6	5.4	20.9	28.9	49.2	27.1	3.5	8.2	4.2	6.1	8.8	2.8	2.4	2.6	7.2	2.2	49.6	37.1	41.6	12.1	16.5	38.8	23.1	46.5	5.1	32.3	33.5	3.4	3.2	10.0	3.1	4.3
HMDB00042	Acetic acid	8.8	8.2	8.2	10.8	4.6	7.9	4.6	9.1	9.4	4.0	4.6	6.8	11.0	12.6	8.2	9.5	13.1	7.4	10.6	6.5	8.0	6.1	11.5	17.8	3.6	7.5	6.8	7.2	7.9	6.7	7.2	10.0	9.8	12.2	8.7	11.5	9.8	8.2	9.9	3.8	14.0
HMDB00043	Betaine	9.1	9.8	13.1	15.0	20.6	1.7	0.6	17.5	0.0	0.0	1.5	14.9	18.1	20.6	17.5	1.0	0.1	19.2	16.1	14.5	0.0	0.5	0.1	19.2	0.2	26.1	7.9	15.4	12.6	7.3	13.1	9.7	8.2	0.1	16.4	23.2	0.0	1.7	8.1	0.1	11.1
HMDB00060	Acetoacetate	4.1	6.8	1.6	2.8	4.5	8.7	5.4	6.2	12.3	4.5	7.1	4.3	8.1	11.5	4.7	14.6	20.2	11.3	10.5	0.0	8.3	9.1	8.4	11.7	4.3	0.0	4.7	0.0	1.4	1.0	13.6	2.4	20.8	10.8	28.1	33.3	5.3	5.2	10.7	4.1	14.9
HMDB00062	Carnitine	9.6	14.0	8.4	17.1	16.2	2.2	0.0	9.0	0.0	0.0	0.8	17.6	18.8	15.0	17.0	0.2	1.5	17.6	16.7	8.6	1.5	0.2	0.0	14.7	0.1	17.8	13.7	23.5	12.1	43.8	7.9	10.4	11.2	1.9	6.4	40.7	0.0	1.3	10.0	0.0	12.6
HMDB00064	Creatine	26.7	19.7	29.7	26.9	21.3	1.3	0.0	23.8	0.0	0.0	0.6	32.5	33.9	16.5	24.1	0.0	0.0	0.0	5.4	19.4	0.0	0.0	0.0	0.0	0.1	32.7	16.5	22.0	26.7	11.5	26.1	10.0	19.8	0.0	25.7	29.3	0.1	0.0	9.4	0.0	0.0
HMDB00094	Citric acid	16.0	19.3	11.2	12.5	7.2	77.1	44.3	9.8	63.8	37.0	29.4	5.7	10.0	12.0	9.6	57.4	71.8	71.5	120.6	9.9	57.6	36.8	52.2	102.0	16.4	6.8	6.6	10.1	12.5	122.5	13.3	12.7	12.2	96.1	9.8	13.5	62.1	79.7	112.0	32.7	128.0
HMDB00097	Choline	11.8	7.9	8.3	10.8	11.5	1.1	0.0	10.7	0.6	0.2	0.2	10.5	12.1	10.5	11.2	0.0	0.8	4.9	6.0	10.4	0.5	0.2	0.1	3.7	0.1	11.1	11.4	10.1	12.6	26.3	7.7	7.1	7.2	0.9	5.6	11.8	0.0	0.2	5.3	0.1	4.2
HMDB00108	Ethanol	50.2	30.7	18.7	22.4	18.6	1.3	0.7	16.6	0.3	0.4	0.0	78.6	69.6	31.5	30.4	2.1	0.0	1.7	1.5	14.2	0.5	0.0	2.3	2.4	0.7	16.3	40.7	68.1	17.2	24.0	25.0	16.7	25.7	0.0	13.2	48.1	0.7	0.6	2.3	0.0	0.0
HMDB00122	D-Glucose	877.3	955.0	979.1	1075.1	740.6	0.0	0.0	1691.5	0.0	0.2	13.7	464.3	191.3	1136.5	207.4	0.0	0.0	44.3	137.6	1340.7	6.9	1.5	12.0	49.4	5.3	1137.8	980.3	1474.2	1057.8	500.3	508.5	995.9	1198.6	25.9	877.6	1029.9	64.1	46.2	13.1	0.0	33.3
HMDB00123	Glycine	23.0	75.5	89.7	123.7	152.7	11.0	25.7	94.4	21.3	9.0	11.9	130.5	56.3	85.0	46.3	5.4	1.6	91.1	46.4	107.9	8.7	5.3	19.5	153.5	9.2	110.1	106.0	160.6	118.2	87.6	78.2	99.9	95.5	5.4	98.3	90.6	37.6	22.5	33.9	2.4	70.7
HMDB00131	Glycerol	15.1	28.0	44.1	16.2	1.9	3.1	0.0	36.2	4.4	4.0	0.4	0.0	19.5	0.0	17.2	7.7	0.6	1.3	3.9	34.0	2.3	4.2	1.5	30.2	0.0	47.0	56.6	82.4	36.3	70.1	39.4	1.5	2.5	9.4	19.0	78.9	0.0	7.3	5.0	2.9	27.2
HMDB00142	Formate	17.4	18.9	21.3	19.6	12.9	5.4	3.1	21.5	5.2	3.4	2.8	21.7	19.8	18.5	22.8	4.7	10.3	3.3	6.7	15.0	3.5	3.0	2.4	7.3	1.6	18.3	13.9	19.5	17.3	11.9	15.6	10.7	18.9	4.5	15.3	18.7	3.8	4.9	9.3	1.2	4.9
HMDB00148	L-Glutamic acid	226.4	104.4	77.3	44.8	136.4	273.7	126.9	121.2	298.1	131.0	143.8	251.1	203.5	89.3	154.4	162.6	210.7	279.6	340.6	232.5	292.2	111.9	139.3	460.3	49.1	362.9	189.0	174.9	105.8	187.0	100.4	147.5	56.8	589.8	22.0	74.4	379.8	526.5	474.0	262.9	318.9
HMDB00157	Hypoxanthine	1.5	1.4	1.8	0.7	0.9	0.1	0.1	0.2	0.2	0.1	0.1	0.9	1.3	0.4	2.2	0.1	0.3	0.2	0.2	1.6	0.1	0.1	0.1	0.2	0.0	0.1	0.3	2.2	0.2	0.3	0.9	0.2	0.2	0.2	0.2	0.3	0.1	0.1	0.2	0.1	0.2
HMDB00158	Tyrosine	14.6	9.5	12.7	10.5	11.2	0.6	0.9	11.0	0.6	0.3	1.0	13.0	11.4	12.7	10.7	2.2	0.0	1.3	1.7	10.7	0.5	1.4	0.7	1.8	0.1	8.3	8.7	12.8	9.4	9.4	11.1	10.1	10.2	0.1	9.4	12.1	1.2	0.7	1.7	0.1	0.3
HMDB00159	L-Phenylalanine	49.6	35.2	41.3	41.0	39.1	3.3	2.8	39.0	2.2	1.6	2.7	47.0	43.9	45.0	43.3	3.4	1.8	2.2	3.7	37.9	1.1	1.1	1.6	0.3	0.3	39.9	35.8	44.5	38.8	53.0	31.2	39.7	32.9	1.4	27.3	41.0	0.0	1.6	1.6	1.3	0.0
HMDB00161	L-Alanine	126.6	69.4	113.2	119.1	101.3	0.5	0.1	124.8	0.1	5.5	3.8	129.2	93.2	120.5	84.7	0.1	1.1	0.0	0.0	75.5	0.0	0.3	0.2	1.2	0.0	83.4	89.8	137.4	75.4	99.2	82.5	102.7	102.1	0.9	74.3	78.0	0.2	0.0	0.0	0.2	0.5
HMDB00162	L-Proline	93.9	68.3	73.8	68.1	57.2	27.3	18.8	214.6	22.4	12.8	34.0	219.9	176.5	268.1	138.2	49.5	22.3	27.7	69.1	73.5	11.7	19.3	20.5	77.3	16.6	47.7	62.1	93.3	70.1	84.9	65.2	76.6	39.9	47.4	54.6	99.4	56.6	39.6	31.4	9.8	327.5
HMDB00167	L-Threonine	996.2	91.5	252.5	133.7	121.6	3.5	2.3	136.5	1.5	2.1	2.2	488.6	512.4	213.0	624.0	4.7	6.4	2.2	3.1	100.3	1.7	2.6	4.3	4.1	1.8	147.4	76.1	261.1	65.0	49.4	83.8	176.3	32.7	7.0	83.7	87.2	3.4	3.2	5.3	2.0	5.3
HMDB00168	L-Asparagine	18.8	44.6	23.9	24.1	25.3	13.2	13.0	5.9	3.7	14.6	21.2	32.4	20.6	21.8	18.1	19.4	19.5	7.8	16.0	16.4	6.3	5.5	10.7	17.0	3.7	10.3	23.2	47.3	21.2	31.6	14.3	16.1	47.0	6.3	11.6	39.0	9.9	10.3	81.2	8.0	2.9
HMDB00172	Isoleucine	49.8	39.4	43.5	44.6	39.0	6.6	8.7	40.4	7.7	8.8	7.4	46.4	48.4	42.8	39.7	11.6	12.8	7.3	15.1	38.7	5.9	7.3	7.6	12.0	3.4	30.9	34.6	40.2	31.4	25.9	39.0	34.3	41.6	10.3	27.7	35.6	13.6	11.0	11.3	6.2	18.6
HMDB00177	L-Histidine	8.4	0.0	51.2	0.0	0.0	0.0	0.0	0.0	0.0	0.0	8.3	0.0	0.0	0.6	0.0	0.0	0.0	0.0	0.0	21.6	0.0	2.4	0.0	0.0	0.0	0.0	10.4	42.3	20.7	0.0	3.5	11.4	0.0	0.0	0.0	0.0	0.0	0.0	16.7	0.0	0.0
HMDB00182	L-Lysine	122.3	136.5	151.6	104.0	107.6	10.8	7.4	153.4	0.0	5.8	6.2	135.7	129.6	93.8	103.4	10.1	3.8	2.0	27.6	120.6	0.7	5.4	8.9	6.3	1.6	132.1	123.5	106.5	110.1	51.1	103.9	121.9	129.0	0.5	90.8	101.7	3.2	1.9	55.6	2.4	4.6
HMDB00187	L-Serine	39.6	62.6	61.5	43.0	75.7	0.0	0.0	48.6	0.0	0.0	0.0	92.0	82.1	58.9	62.0	0.0	0.0	0.0	0.0	46.0	0.0	0.0	0.0	0.0	0.0	21.5	44.4	139.7	59.2	67.8	43.0	53.8	38.3	0.0	40.6	53.8	0.0	0.0	0.6	0.0	0.0
HMDB00190	L-Lactic acid	5136.9	2534.3	4764.1	3032.5	2117.2	2.5	1.4	3172.3	0.2	2.0	1.7	5571.6	5470.4	3363.0	3991.4	3.8	6.9	0.7	0.0	2418.4	1.0	2.1	3.3	2.2	1.0	1341.3	2276.0	3643.5	1213.0	4253.0	3379.9	4539.7	2272.0	0.0	1492.4	1527.9	1.3	0.0	6.6	1.4	0.0
HMDB00191	Aspartate	27.9	49.8	22.6	14.8	13.3	7.2	7.9	35.1	5.8	2.6	0.0	62.6	54.7	40.5	39.4	4.2	3.4	0.0	14.7	19.0	0.3	0.0	0.0	19.1	0.0	23.9	18.0	35.5	30.8	39.1	16.9	23.4	32.3	0.0	11.8	38.1	0.0	13.7	62.2	0.0	15.3
HMDB00214	L-Ornithine	20.0	13.3	17.3	27.2	27.2	8.5	2.5	38.7	2.4	3.1	5.4	52.2	32.4	19.7	34.2	0.0	11.1	7.9	48.0	28.7	0.0	1.8	2.3	5.1	1.0	23.5	21.3	28.3	18.0	22.2	10.2	9.5	34.8	2.2	8.4	17.6	2.1	2.3	60.8	0.7	3.0
HMDB00243	Pyruvic acid	2.8	2.2	6.8	4.3	5.0	35.5	16.7	9.4	27.3	91.5	67.0	46.9	28.1	48.5	14.7	72.8	27.0	38.7	52.4	1.9	29.8	27.9	40.4	70.8	14.8	4.9	7.1	5.8	6.8	65.6	4.0	27.8	34.6	61.6	19.6	3.6	83.1	68.7	58.7	95.1	82.7
HMDB00254	Succinate	9.4	4.7	7.6	2.9	4.4	17.7	6.7	16.9	10.0	6.2	8.1	26.8	28.7	81.4	16.9	20.0	17.0	14.5	23.1	4.3	12.0	14.7	23.5	26.9	7.1	3.3	6.4	6.8	3.4	4.7	4.6	4.1	0.2	19.8	2.7	4.7	14.0	13.2	16.3	3.3	18.7
HMDB00294	Urea	46.1	34.3	47.7	61.7	47.9	197.8	121.8	68.1	130.5	107.5	91.2	72.2	36.0	51.8	53.6	108.5	146.3	102.9	144.2	38.1	123.2	77.5	78.0	188.5	45.0	85.7	66.0	38.6	78.8	112.6	68.4	104.7	77.8	129.0	74.7	99.1	151.1	114.2	221.1	63.2	131.0
HMDB00357	3-Hydroxybutyric acid	141.1	103.8	34.9	127.9	79.1	2.3	1.4	36.6	1.8	1.3	0.6	49.6	264.0	136.7	98.5	3.1	6.2	2.4	2.7	33.6	2.3	1.6	2.4	2.3	0.8	98.4	130.8	152.2	26.9	26.5	112.0	41.9	179.4	5.6	130.1	233.0	5.4	4.3	5.4	4.9	4.5
HMDB00517	L-Arginine	28.9	25.8	31.9	35.5	25.0	48.8	27.9	40.0	43.6	12.3	28.7	32.2	57.7	31.6	56.4	15.4	35.0	56.6	120.7	35.7	35.5	13.1	10.1	142.4	3.2	27.1	3.4	46.8	29.5	10.3	32.2	22.4	19.1	83.7	28.1	33.1	39.0	34.8	77.5	18.9	110.9
HMDB00562	Creatinine	19.4	14.6	17.8	24.1	15.0	2.7	0.4	24.0	0.6	0.6	0.2	20.3	22.7	24.1	25.4	0.0	2.9	0.0	6.3	33.5	0.3	0.0	0.3	0.0	0.2	14.4	12.8	16.0	22.7	14.0	10.2	21.8	15.7	0.8	21.8	25.9	0.4	0.0	8.6	0.2	0.7
HMDB00641	L-Glutamine	460.6	443.5	577.3	934.5	751.0	362.5	170.5	561.9	259.4	129.2	132.8	553.7	358.8	527.2	385.7	245.9	280.8	313.5	399.3	318.7	269.8	159.3	227.2	627.8	112.1	24.7	311.6	571.5	445.8	249.8	473.3	398.7	597.0	428.3	498.5	524.8	287.9	349.2	390.2	119.6	607.5
HMDB00687	L-Leucine	74.9	66.3	75.7	88.3	65.3	24.0	3.6	59.0	4.3	8.6	4.9	76.3	82.1	66.5	69.5	4.6	5.6	2.9	0.0	55.9	5.9	5.6	3.3	4.9	1.1	64.2	62.5	65.0	54.5	65.9	58.1	57.9	81.9	5.9	52.0	65.7	18.3	20.0	16.5	2.8	9.4
HMDB00691	Malonate	11.4	9.6	15.2	11.7	12.2	4.2	1.5	11.9	1.5	3.4	0.8	7.8	10.5	13.9	13.1	1.8	1.7	23.2	69.8	15.3	1.7	0.3	0.8	0.8	3.8	5.4	2.9	8.7	7.1	1.1	5.8	9.1	5.2	3.3	3.9	14.4	0.8	1.1	54.8	0.2	6.4
HMDB00696	Methionine	23.4	27.9	20.5	16.1	22.8	21.4	18.4	14.1	13.8	9.5	6.0	22.9	19.9	20.6	20.2	12.8	16.0	24.4	41.8	17.6	21.4	7.9	11.3	43.5	4.0	12.1	14.0	20.8	10.8	14.3	15.6	13.5	18.7	22.6	10.6	11.9	18.6	23.7	26.6	6.5	47.3
HMDB00863	Isopropyl alcohol	10.4	4.3	0.9	3.4	2.6	0.3	0.1	2.8	0.9	0.5	0.8	7.0	8.3	3.6	5.7	2.6	2.2	0.0	1.7	1.9	0.9	0.5	0.7	0.2	0.3	0.0	4.5	6.0	5.2	3.6	2.6	1.6	0.2	1.4	1.8	0.5	1.0	0.8	1.7	0.0	0.8
HMDB00883	Valine	144.3	128.4	170.3	165.4	119.5	12.0	5.3	141.2	6.3	10.6	5.8	163.4	148.6	141.4	129.6	7.7	12.2	5.1	15.3	142.1	7.3	9.6	4.5	5.1	3.3	131.9	134.5	119.9	124.8	106.3	117.7	136.3	161.9	10.3	111.9	132.6	14.5	9.7	14.4	6.1	9.2
HMDB00929	Tryptophan	39.9	33.6	37.9	31.6	32.1	6.9	4.4	27.9	3.7	2.0	4.2	34.7	32.5	33.9	33.4	3.8	8.3	0.0	5.2	34.5	1.6	1.6	2.3	5.1	0.9	32.4	35.1	25.6	30.4	16.5	38.1	36.0	24.7	7.2	23.5	33.6	3.7	4.6	4.8	1.3	3.7
HMDB01659	Acetone	1.6	2.0	1.2	1.8	1.5	4.9	3.8	1.3	5.7	2.0	3.4	1.6	4.2	4.9	1.8	16.9	4.2	3.8	6.9	1.3	3.4	10.7	9.6	8.5	7.8	7.1	1.1	1.1	0.8	4.2	1.4	1.1	2.4	7.0	4.1	4.5	0.6	2.2	6.2	2.8	4.1
HMDB01873	Isobutyric acid	10.4	6.3	6.9	11.9	7.1	7.3	2.0	7.7	2.3	4.4	2.1	10.6	9.4	10.7	7.2	2.3	3.9	1.7	0.8	7.3	2.1	6.3	2.3	2.3	1.0	7.2	6.3	5.8	6.3	4.8	5.7	6.8	8.6	2.4	6.0	7.0	5.4	5.9	5.0	0.8	3.4
HMDB01875	Methanol	44.5	32.2	16.6	9.9	1281.1	21.6	31.7	17.6	19.6	10.2	40.1	135.1	14.7	0.0	7.9	9.8	2.8	222.9	171.0	47.3	14.9	5.3	18.1	400.2	9.1	185.1	16.9	340.3	68.2	82.5	28.9	26.3	16.6	28.0	0.8	8.0	42.6	17.1	80.2	4.9	228.1
HMDB01881	Propylene glycol	1.5	0.8	0.5	0.3	0.8	0.5	0.4	0.5	0.2	0.4	0.4	1.4	1.2	0.5	0.6	0.6	0.4	0.3	0.3	0.5	0.1	0.4	0.6	0.6	0.2	0.0	0.7	1.5	0.7	0.4	0.6	0.4	0.3	0.6	0.4	0.8	0.4	0.3	0.6	0.3	0.8
HMDB04983	Dimethyl sulfone	1.8	2.8	2.9	2.5	4.4	1.4	0.4	3.0	0.5	0.2	0.3	2.7	2.8	3.7	3.0	0.6	1.4	6.8	17.7	8.0	0.6	0.1	0.4	1.6	0.6	2.6	0.5	1.6	1.6	2.7	2.3	1.7	1.6	1.2	2.1	2.2	0.9	1.5	9.6	0.4	5.0
