# Supplementary material for: Insights into intrauterine growth restriction based on maternal and umbilical cord blood metabolomics
Source: Sci Rep. 2021 Apr 9;11:7824. doi: 10.1038/s41598-021-87323-7 (PMC8035183; doi:10.1038/s41598-021-87323-7)
Supplement: Supplementary file 3 — Supplementary Information 3. [file 41598_2021_87323_MOESM3_ESM.xlsx]

## Sheet: ASICS_AGA_MATERNAL
	aga_maternal_1	aga_maternal_2	aga_maternal_3	aga_maternal_4	aga_maternal_5	aga_maternal_6	aga_maternal_7	aga_maternal_8	aga_maternal_9	aga_maternal_10	aga_maternal_11	aga_maternal_12	aga_maternal_13	aga_maternal_14	aga_maternal_15	aga_maternal_16	aga_maternal_17	aga_maternal_18	aga_maternal_19	aga_maternal_20	aga_maternal_21	aga_maternal_22	aga_maternal_23	aga_maternal_24	aga_maternal_25	aga_maternal_26	aga_maternal_27	aga_maternal_28	aga_maternal_29	aga_maternal_30	aga_maternal_31	aga_maternal_32	aga_maternal_33	aga_maternal_34	aga_maternal_35	aga_maternal_36
D-Glucose	0.0291554	0.0268689	0.0226533	0.0323072	0.0278719	0.0258763	0.0277145	0.0361328	0.0226156	0.0347175	0.0276457	0.0177297	0.03188	0.0322356	0.0264295	0.0280049	0.0262438	0.0206129	0.0251885	0.0359207	0.0327174	0.0358924	0.0342223	0.0328607	0.0368742	0.0340838	0.0353699	0.0233916	0.0343056	0.0326493	0.0270646	0.0311178	0.0340068	0.0423958	0.0342525	0.0398845
Methanol	0.027947	0.00086106	0.00168946	0.0278603	0.00198504	0.000983885	0.00143714	0.0014054	0.0249288	0.000753087	0.00109987	0.00327275	0.00135627	0.0296708	0.0109581	0	0.00179362	0.000433463	0.00128847	0.00034284	0.00135086	0.000560117	0.00120976	0.0016966	0.000618778	0	0.000416043	0.000847703	0	0	0	0	0	0.000608636	0.000593757	0
L-Glutamine	0.00567517	0.00421556	0.00487993	0.00594245	0.00648397	0.00517103	0.00530448	0.00443394	0.00555026	0.00458569	0.00497938	0.0072454	0.00361635	0.00444279	0.00646196	0.0035782	0.00445641	0.00381178	0.00407289	0.00518001	0.00579566	0.00455324	0.00754471	0.00599587	0.00463395	0.00444079	0.00615406	0.0049947	0.0063093	0.0038267	0.00539075	0.00356793	0.00566743	0.00547079	0.00386116	0.00535343
L-Alanine	0.00464629	0.0068234	0.00443736	0.00362211	0.0059692	0.00553918	0.00337802	0.00446815	0.00644156	0.00552591	0.00466411	0.00537596	0.00433571	0.00339209	0.00357444	0.00588149	0.00492022	0.00752016	0.00665194	0.00591641	0.00532002	0.0050565	0.00670069	0.00414543	0.00572948	0.00731566	0.0044619	0.00758994	0.00589249	0.00694122	0.00751651	0.00491919	0.00586925	0.00728962	0.00627174	0.00552496
L-Arginine	0.00386007	0.0045165	0.00429312	0.00371904	0.00360887	0.00411078	0.00428502	0.00454572	0.00374915	0.00440486	0.0034998	0.00344862	0.00489075	0.00401568	0.00442194	0.00586473	0.00505377	0.00493885	0.00550111	0.00484952	0.00464103	0.0039463	0.00396916	0.00500831	0.00485229	0.0045642	0.00446138	0.00575437	0.0047931	0.00434057	0.00477404	0.00489367	0.00511526	0	0.00530076	0.00502121
L-Proline	0.00333656	0.00347852	0.00238939	0.002939	0.00230876	0.00285371	0.00277031	0.00311377	0.00361304	0.00293538	0.00306096	0.00391518	0.00361575	0.00288097	0.0027636	0.00205008	0.00162856	0.00275851	0.00219215	0.00197315	0.00213884	0.00262541	0.00238468	0.00201406	0.00183585	0.0028864	0.00191424	0.00350627	0.00313788	0.00270906	0.00325252	0.00214258	0.00193839	0.00217989	0.00322886	0.00277348
AscorbicAcid	0.00322752	0	0	0.00239632	0.00157164	0.000625554	0	0	0.00213705	0.00111622	0	0	0	0.0024394	0.00169925	0.00134332	0.000619971	0.000660079	0.00151752	0.00100099	0	0	0	0.000661288	0.0016478	0	0	0	0.000651993	0.00141394	0.000792383	0.00106429	0.000602246	0	0.0013157	0.00070685
GlycericAcid	0.00297574	0.00284079	0.00198393	0.00188592	0.00167823	0.00179207	0.00242855	0.00277955	0.00300404	0.00238715	0.00227853	0.00265108	0.00143188	0.00214437	0.00268297	0.00169366	0.00134173	0.000958535	0.00185067	0.00290787	0.00126646	0.002421	0.00221067	0.00289652	0.00243413	0.00333961	0.00254719	0.00202362	0.00283263	0.00293275	0.00254061	0	0.00260145	0.00193644	0.00252095	0.00236044
D-GlucuronicAcid	0.00297064	0.00260196	0.00329487	0.00306742	0.00405179	0.00417242	0.00210306	0.00353727	0.00213974	0.00350191	0.00339577	0.00165542	0.00268012	0.00385874	0.00338327	0.00266086	0.00253	0.00291747	0.00214632	0.00294857	0.00389614	0.00353726	0.00362004	0.00313503	0.00345967	0.00382439	0.00372176	0.00225801	0.00366799	0.00298592	0.00226796	0.00299003	0.00319071	0.00371994	0.00301384	0.00398741
D-Sorbitol	0.00293313	0.00222197	0.00266779	0.00314719	0.00229365	0.00135209	0.00340775	0.00320205	0.00243223	0.003183	0.00244258	0.00171683	0.00272128	0.00311097	0.00202095	0.00241111	0.0029577	0.001845	0.0028145	0.00319771	0.00257778	0.00334384	0.00363411	0.00339658	0.00363088	0.00318987	0.00371623	0.00203711	0.00323544	0.00264987	0.00273429	0.00256062	0.00363765	0.00385505	0.00309081	0.00375184
L-Lysine	0.00289503	0.00131251	0.00255325	0.00214967	0.0028978	0.0022623	0.00210548	0.00251704	0.00271016	0.0026423	0.00255471	0.00334188	0.00143004	0.0017265	0.00180729	0	0.00205862	0.00278313	0.00302266	0.00286138	0.00297103	0.00233251	0.00174486	0.00271095	0.00257046	0.00312317	0.00158272	0.00217537	0.00308629	0.0021989	0.00356908	0.00122532	0.00302686	0.00302876	0.00267269	0.00234365
L-Valine	0.0028849	0.00268208	0.00250991	0.00185836	0.00275158	0.00197688	0.00225962	0.00158575	0.00227563	0.00205454	0.00255023	0.00313777	0.00167711	0.00153128	0.00183703	0.00200871	0.00292367	0.00330165	0.00401893	0.00193945	0.00218623	0.00206531	0.00175025	0.00226929	0.00213357	0.00266819	0.00194721	0.0035665	0.00308592	0.00287252	0.00371568	0.00179856	0.00227567	0.00237787	0.00311839	0.00166943
D-Glucose-6-Phosphate	0.00266015	0.0028665	0.00305841	0.00250765	0.00271306	0.00323721	0.00293115	0.00250322	0.002446	0.00289092	0.00301737	0.00392623	0.00270674	0.00286526	0.00304546	0.00276115	0.00307795	0.00319408	0.00315724	0.00364382	0.00255749	0.00346352	0.00318895	0.00350302	0.00284852	0.00338328	0.0031861	0.00304678	0.00268229	0.00286485	0.00325051	0.00159297	0.00329817	0.00310204	0.0026099	0.00317135
L-Leucine	0.00246368	0.00189741	0.00245219	0.00162544	0.00195225	0.00146751	0.00173624	0.00143275	0.00218654	0.00159463	0.00202983	0.00259304	0.00143812	0.00114704	0.00173556	0.00204961	0.00280889	0.00287667	0.00279373	0.00211497	0.00195048	0.00189887	0.00183753	0.00193491	0.00171713	0.00240333	0.00198698	0.00299729	0.00286497	0.00257991	0.00358517	0.00162611	0.0019588	0.0022205	0.0026412	0.00174997
Ethanolamine	0.00235496	0.00221991	0.00186195	0.0025358	0.00208465	0.0016852	0.00227511	0.00233891	0.00219217	0.00244343	0.00200728	0.00193453	0.00234961	0.0020185	0.00173732	0.00201511	0.00165296	0.00167046	0.00195664	0.00209242	0.00200335	0.00184478	0.00231063	0.00289439	0.00223022	0.00215174	0.0021802	0.00172381	0.00208857	0.00195569	0.0020678	0.00175447	0.00225208	0.0021421	0.001835	0.00207223
L-GlutamicAcid	0.00210943	0.00318073	0.00285135	0.00261747	0.00270981	0.00279909	0.00277803	0.00258238	0.00364801	0.00374241	0.00281253	0.00428247	0.00332913	0.00249922	0.00239066	0.00382935	0.0038794	0.00419211	0.00427188	0.00302399	0.000934102	0.00276588	0.00372529	0.00402114	0.00353572	0.00283879	0.00315172	0.00641293	0.00355564	0.00450368	0.00477827	0.00308511	0.00286063	0.00298166	0.00283152	0.0029961
Taurine	0.00206649	0.00268036	0.00204206	0.00261025	0.00219349	0.00202089	0.00272169	0.00271786	0.00231752	0.00280264	0.00278892	0.00274556	0.00234329	0.00220761	0.00187234	0.00244102	0.00165966	0.00176227	0.00239083	0.00259832	0.00259681	0.00310931	0.00232434	0.00259249	0.00270082	0.00244978	0.00258394	0.00285398	0.00308807	0.00255052	0.00314985	0.00225076	0.00260088	0.0027028	0.00247064	0.00273962
D-Mannose	0.00199293	0.00147644	0.0022941	0.00194364	0.00214707	0.00176865	0.00236441	0.00190299	0.00211627	0.00231686	0.00220475	0	0.00200093	0.00207432	0.00191211	0.00217771	0.0024368	0.00295267	0.00241627	0.0029105	0.00202028	0.00225313	0.00256222	0.00253893	0.00226124	0.00179761	0.00239149	0	0.00236449	0.00202265	0.00218814	0.00228612	0.00233026	0.00239344	0.00171497	0.0021672
Hypotaurine	0.00180782	0.000511411	0.000723963	0.00209256	0.000746121	0	0.000957779	0.000675432	0.00206419	0.000772554	0.000571236	0.000929982	0.000673373	0.00230856	0.00164111	0.000493617	0.000684413	0	0.000514378	0	0	0	0.000842019	0.00130698	0	0	0.00045983	0	0	0	0	0	0	0.000466716	0	0
Myo-Inositol	0.00170647	0.00151218	0.00172164	0.00136714	0.00160836	0.00165143	0.00169033	0.00151917	0.00135245	0.00155383	0.00177578	0.00163026	0.00165571	0.00129541	0.00153376	0.00159806	0.00141438	0.00150661	0.00130817	0.00163506	0.00231982	0.00157856	0.0016687	0.00148288	0.00153935	0.00162498	0.00121947	0.00149013	0.00133706	0.0011683	0.00106151	0.00181147	0.00139744	0.0014778	0.0012854	0.00137753
Galactitol	0.001525	0.00121352	0.00307425	0.000721783	0.00373942	0.00357439	0.000777372	0.00108117	0.00112682	0.0010914	0.00259197	0.00192822	0.000767963	0.00186302	0.00223721	0.00215176	0.00230851	0.00384301	0.00205129	0.00188094	0.00230395	0.00244776	0.00160694	0.00231384	0.0019726	0.00174967	0.00166703	0.00263766	0.00151302	0.00150163	0.00136581	0.00550533	0.00101855	0.00136689	0.00125774	0.00155075
D-Fructose	0.00145908	0.00233894	0.00287661	0.00122776	0.00217576	0.00291022	0.0022003	0.00176051	0.00111377	0.00187495	0.00272759	0.00235807	0.0022997	0.00201943	0.00189171	0.00215322	0.00199633	0.00273341	0.00162763	0.0019044	0.0022456	0.00233772	0.00219714	0.00184071	0.00222312	0.00180082	0.00207779	0.00274457	0.00201821	0.00206079	0.0012439	0.00225358	0.00156946	0.00147728	0.00213066	0.00235534
L-Isoleucine	0.00136883	0.00104394	0.00112562	0.000813278	0.0010751	0.000799913	0.000950545	0.000777598	0.0010203	0.000800158	0.000901574	0.00123641	0.00094699	0.000549044	0.00083459	0.000771219	0.00112213	0.00126569	0.00139071	0.00148507	0.00196259	0.000767079	0.000870397	0.00089882	0.000799605	0.00101149	0.000845172	0.00125523	0.00123441	0.00122316	0.00164113	0.000846335	0.000805613	0.00101876	0.00135099	0.000785522
L-Glycine	0.00117356	0.00231296	0.00206446	0.00172788	0.00184682	0.0017618	0.00210268	0.00193059	0.00291608	0.00182818	0.00190023	0.00384727	0.00183237	0.00123804	0.00228629	0.00299754	0.00313256	0.00360401	0.00281439	0.00326868	0.00196753	0.00179267	0.00305801	0.00266461	0.00270042	0.00331545	0.00206211	0.00358612	0.00289438	0.00270375	0.00382605	0.00302779	0.00303131	0.00261808	0.00195672	0.00203754
L-Cystine	0.00115525	0.00170486	0.00183233	0.00126157	0.00127697	0.000985844	0.00192525	0.00166151	0.00125396	0.001679	0.00121723	0.0016379	0.00220639	0.0010763	0.00186721	0.00282932	0.00229777	0.00177379	0.00158159	0.00160714	0.00135	0.00126824	0.00198663	0.00140603	0.00159287	0.00184216	0.00193223	0.00202935	0.00139421	0.00147963	0.00135614	0.00124898	0.00167175	0.000923739	0.0015771	0.00106818
2-AminobutyricAcid	0.000955979	0.000882953	0.00129725	0.0008365	0.000686446	0.000715233	0.000606063	0.000520537	0.00085504	0.000438058	0.000743281	0.000750108	0.000564318	0	0.000751085	0.000944812	0.00111057	0.000590894	0.00108659	0.00147453	0.00157713	0.000542201	0.000710548	0.000738069	0.000627007	0.000814305	0.000808638	0	0.0013747	0.0015806	0.00168504	0.00110222	0.00111915	0.00158238	0.00148819	0.000905464
Threitol	0.000944381	0.00137657	0.00365262	0.00146788	0.00400081	0.004473	0.00166676	0.00132199	0.00281811	0.0026209	0.00345509	0.00291497	0.00163253	0.00264135	0.00320208	0.00341719	0.00369186	0.00411735	0.0032068	0.00276455	0.00312332	0.00238401	0.00279739	0.00290937	0.00295939	0.00170238	0.00245431	0.00335828	0.0032463	0.00252512	0.00360192	0.00982808	0.0028614	0.00243961	0.0033654	0.00353522
L-Arabitol	0.00087855	0.000740627	0.00190786	0.000854473	0.0029144	0.00142216	0.00102875	0.000519195	0.00125044	0.00113884	0.0018141	0.00188267	0	0.00124361	0.00169636	0.00213307	0.00304894	0.00324092	0.00233204	0.00198402	0.00168911	0.00173613	0.00187451	0.00234988	0.00219288	0.00158959	0.00180927	0.0026761	0.00156832	0.00119184	0.001543	0.00644503	0.0011629	0.000793152	0.000532212	0.00122584
PyroglutamicAcid	0.000804161	0.00103845	0.00134526	0.00110751	0	0	0.00214844	0.000963428	0.00173072	0.000903945	0	0.00211128	0.00149706	0.000832455	0.00162134	0.00140029	0.00163348	0	0.00154426	0.000782107	0	0	0.00103963	0.000869412	0	0	0.00134575	0.000853532	0.000945621	0.00107219	0.0013316	0.000894522	0.00107228	0.000617935	0.000618538	0.000602861
L-Tyrosine	0.000743831	0.000778775	0.000631775	0.000473266	0.00054745	0.000424824	0.000339732	0.000353112	0.000479678	0.000541375	0.000507725	0.000539389	0	0.000333832	0.00039876	0	0.000400049	0	0.000464942	0.000589533	0.000504192	0	0	0.000357369	0.000357415	0.000393507	0.000296536	0.000414423	0.000560724	0.000316164	0.000648605	0.000387321	0.000562791	0.00049908	0.000580623	0.000479553
1,3-Diaminopropane	0.000716589	0.000735955	0.000590476	0.000671232	0.00079019	0.000408391	0.000766304	0.000644022	0.000750886	0.00074184	0.000554238	0.000739369	0.000505524	0	0.000550672	0	0.000394087	0	0.000632641	0.000657805	0.000485996	0	0.000545376	0.000559044	0	0.000682352	0	0.000385936	0.000414548	0.000388163	0.000651957	0	0.000366597	0	0	0.0004418
L-Carnitine	0.000691582	0.000662351	0.000700843	0.000719178	0.00062883	0.000623022	0.000727404	0.000799366	0.000791859	0.000852559	0.000612122	0.000625785	0.000715259	0.000684487	0.000632912	0.00110881	0.00135351	0.000945697	0.00106655	0.00101921	0.000763702	0.000959305	0.000864499	0.000779936	0.000900183	0.000672539	0.0010291	0.000893735	0.000841917	0.000829461	0.000739835	0.00100887	0.000782698	0.00102739	0.000736351	0.000844944
Propionate	0.000633527	0	0.000461958	0.00042771	0.000730254	0	0	0	0	0	0.000452079	0	0	0	0.000402738	0	0	0.000579672	0	0	0	0	0.000462299	0	0	0.00047	0	0.000582973	0.000542013	0	0.000439755	0	0	0	0	0.000388553
1-Methyl-L-Histidine	0.000629186	0	0	0	0	0	0	0	0	0	0	0	0	0	0	0	0	0	0	0	0	0	0	0	0	0	0	0	0	0	0	0	0	0	0	0
PantothenicAcid	0.000558889	0.000475585	0.000540668	0.000501076	0.000422425	0.000378025	0.000697967	0.000521734	0.00052082	0.000526896	0.000497239	0.000461758	0.000509012	0.000538255	0.000578107	0.000543111	0.00063909	0.00042916	0.000652872	0.000342274	0.000496811	0.000550653	0.000612602	0.000468447	0.000480934	0.000402592	0.000770717	0.000528705	0.000604446	0.000530778	0.000484415	0.000401058	0.000595894	0.000395213	0.000455216	0.000472737
3-Hydroxybutyrate	0.000537001	0.000764286	0.00301799	0.00139308	0.00427498	0.00593866	0.00742305	0.00124056	0.00148573	0.000438604	0.00330911	0.0031077	0.0048152	0.00219325	0.00497261	0.0068294	0.00692014	0.00603226	0.0034709	0.00213805	0.00288882	0.0031837	0.00306907	0.00207686	0.00232954	0.0024888	0.00792056	0.004414	0.00130931	0.00219217	0.00125712	0.00130584	0.000447478	0.000658085	0.000693798	0.000949158
PropyleneGlycol	0.000513139	0.000525491	0.00174971	0.000384251	0.000590929	0.000508328	0.000713364	0.000488313	0.000387786	0.000427459	0.000516617	0.00101076	0.000477125	0.00100564	0.00136546	0.000999131	0.0011727	0.000794923	0.000801793	0.000498628	0.000655174	0.000571803	0.000800601	0.00106428	0.000575275	0.000378872	0.000690334	0.000401479	0.000453955	0.00058679	0.000458119	0.000302067	0.000596178	0.000541439	0.000768135	0.00107487
SyringicAcid	0.000458163	0.000426129	0.00029764	0.000428186	0.000272365	0.00032827	0.000423406	0.000517961	0.000343506	0.000448744	0.000370477	0.00032461	0.000477613	0.000384455	0.000363741	0.000393309	0.000546748	0.000312267	0.000333491	0.000463559	0.000420782	0.00050282	0.000425015	0.000445678	0.000495828	0.000503646	0.000432665	0.00036957	0.000391707	0.000388888	0.000687064	0.000383568	0.000856102	0.000496805	0.000453159	0.000459652
L-Methionine	0.000454787	0.000634693	0.000322919	0.00052508	0.000484397	0.00058139	0.000647129	0.000529143	0.000520263	0.000460674	0.000532349	0.000587569	0.000466084	0	0.000416783	0	0	0.000452814	0.000626801	0.000447105	0.000349809	0.000615518	0	0	0	0.000537855	0	0.000522186	0.000483838	0.000699511	0.000599965	0.000496688	0.000667803	0.000458619	0.0005483	0.00046088
Beta-Alanine	0.000422107	0.000441013	0	0	0	0	0	0	0	0	0	0	0	0	0	0	0	0	0.000442117	0	0	0	0	0.000916326	0	0	0	0	0	0.000441867	0	0	0	0	0	0
2-Propanol	0.000392847	0.000488785	0.00280531	0	0.000680309	0.000703797	0	0.000303873	0	0.000347992	0.000385109	0.00158289	0.000300048	0.00131968	0.00186875	0.00157192	0.00144008	0.00101057	0.00126337	0.000279245	0.000581097	0.000453356	0.000956001	0.00163873	0.000351755	0.000231075	0.00097745	0.000436015	0.000300536	0.000487749	0	0	0.000183355	0	0.000287097	0.000390558
Creatinine	0.000378478	0.000659784	0.000450078	0	0.000557931	0.000487682	0.000364996	0.00024156	0.00037645	0.000564163	0.000424423	0.000410271	0.000434865	0.000309193	0.000344087	0.000330518	0.000430737	0.000393705	0.000726822	0.000520706	0.0006076	0.000354764	0.000848947	0.00061198	0.000327476	0.000566996	0.000323466	0.000384045	0.000588575	0.000364176	0.000710365	0.000600438	0.000490741	0.000488435	0.000644451	0.000593796
Creatine	0.000348723	0.000520483	0.000819575	0.00045062	0	0.000410347	0.000386817	0.000413533	0.000441288	0	0.000242201	0.000665078	0.00047366	0.000261461	0.000249748	0.000506412	0.000556059	0.000429508	0.000918977	0.000317881	0.000563756	0.000431686	0	0.000683221	0.000326688	0.000540898	0.000690982	0.000484714	0.000615337	0.000589057	0.000936341	0.000548998	0.000591009	0.000253803	0.000352927	0
N-Acetylglycine	0.000347794	0.000717507	0.000882943	0.000467391	0.000681332	0.000517799	0.000538008	0.000666321	0.000728753	0.000708768	0.000701434	0.000780846	0.000732502	0.000330223	0.00045897	0.000680296	0.000699002	0.00101498	0.000779145	0.00117612	0.000541308	0.000894285	0.000812319	0.000773438	0.000743323	0.000668557	0.00100198	0.0011953	0.00108819	0.00083561	0.00107645	0.000951519	0.000796186	0.000751533	0.000765705	0.000817533
L-Threonine	0.000279161	0.000561617	0.000466228	0.000475812	0.000402394	0.000570134	0.000455062	0.000474061	0.000528776	0.000399307	0.000516741	0.000631153	0.000524752	0.000358752	0.000391382	0.000482586	0.000382649	0.000530441	0.000572383	0.000442728	0.000448675	0.000418597	0.000496473	0.000438115	0.00043833	0.000422945	0.000449269	0.000650079	0.000452155	0.000505624	0.000487536	0.000334494	0.000606564	0.000422478	0.000432851	0.000390557
Betaine	0.000219727	0.000320473	0.00033153	0.000289824	0.000242468	0.000259229	0.000296309	0.00027861	0.000265298	0.000277313	0.000335358	0.000252728	0.000266714	0.000133119	0.000226966	0.000279927	0.000176053	0.000240148	0.000259373	0.000267564	0.00030349	0.000332777	0.000254267	0.000280875	0.000292599	0.000301107	0.000285833	0.000375252	0.000325349	0.000261906	0.000367972	0.000311257	0.000307877	0.000254285	0.000311885	0.000305097
MethylmalonicAcid	0.000197981	0.000463415	0.000337658	0.000212253	0.000428436	0.000372843	0.00029097	0.000264225	0.000434724	0.000373143	0.000658777	0.000413552	0.000323442	0	0.000265335	0.000309132	0	0.000646304	0.000387786	0.000515645	0.000756707	0.000832636	0.000254755	0.000241419	0.000310027	0.000266271	0	0.00115528	0.000304516	0.000342887	0.000417192	0	0.000378601	0	0.000221422	0
CholineChloride	0.000184905	0.000521202	0.000325178	0.000313996	0.000272141	0.00034197	0.000325055	0.000279132	0.000539028	0.000479778	0.000177956	0.000363503	0.000257366	0.000168599	0.000256377	0.00164512	0.00221607	0.001094	0.000780544	0.000726027	0.000445367	0.000288254	0.000329055	0.000320591	0.000924188	0.00030024	0.000317862	0.000487242	0.000394547	0.000451724	0.000543177	0.000341632	0.000886426	0.000359157	0.000243289	0.000209464
Phosphocholine	0.00016922	0.000188021	0.000289496	0.000208957	0.000229631	0.000176459	0.000235021	0.000208746	0.000273128	0.000190629	0.000164469	0.000243785	0.000158851	0.000145838	0.000194024	0.000461267	0.000307624	0	0.000388611	0.000272918	0.000210385	0.000314094	0.000258632	0.000215992	0.000247425	0.000149106	0.000358224	0.000264745	0.000253268	0.000240114	0.000220707	0.000292111	0.000254187	0	0.000160874	0.000235494
DehydroAscorbicAcid	0	0.00686689	0.00774262	0	0	0.00873588	0	0.00738158	0	0	0.00750236	0.00691968	0.00618294	0	0.00778123	0	0	0	0	0	0	0.00912301	0	0	0	0.00862357	0	0	0	0.00715948	0	0	0	0	0	0
D-Galactose	0	0.00268065	0	0	0	0.00320125	0	0	0	0	0	0	0.0023151	0	0	0.00315083	0	0.00325341	0	0	0.00293582	0	0	0	0	0	0	0.00358629	0	0	0	0	0	0	0.00400647	0
trans-4-Hydroxy-L-Proline	0	0.00240913	0.00220071	0	0	0.00185159	0.00311873	0.00315806	0	0	0.00251057	0.00171651	0.00311614	0	0	0.00188164	0	0.00102934	0.00163085	0.00221665	0	0.00269262	0	0.00236215	0.00227638	0.00250524	0	0.000863141	0	0.00208083	0.00184018	0.00216501	0.00250249	0.00243818	0.00195469	0
GABA	0	0.00149595	0	0	0	0	0.00113949	0	0.000933639	0.00124913	0	0.000614506	0.000830254	0	0	0	0	0.00060472	0.000696114	0	0	0	0	0	0	0	0.000771344	0.00105761	0.00070614	0	0.000965084	0	0	0	0	0
L-Aspartate	0	0.00148525	0.000825382	0.00123795	0.000777998	0.00103547	0.00110556	0.00136598	0.00145944	0.00136814	0.0010302	0.00117718	0.00113793	0	0.00109537	0.000765381	0.000875148	0.000840114	0.000909334	0.00118875	0	0	0.000824582	0	0	0.00105675	0.000982861	0.000951961	0.000844383	0.00111842	0	0	0	0	0	0
L-Serine	0	0.00116433	0	0.00145388	0	0	0	0.00147252	0.00140952	0.00100316	0	0.00216936	0.00130583	0	0	0.00124288	0	0	0	0.000916286	0	0	0	0	0	0	0	0.00197096	0.00135921	0.00128497	0.00179595	0	0.00141149	0.000945445	0.00123038	0.00133465
2-AminoAdipicAcid	0	0.000965036	0	0	0.00113764	0	0	0.000961227	0.00121157	0.00119991	0.00135989	0.00152899	0	0	0	0	0	0.000959021	0	0	0	0	0	0	0	0	0	0	0	0	0	0	0	0	0	0
L-Phenylalanine	0	0.00091975	0	0	0.00062139	0	0.000584867	0	0.00104526	0.000750174	0	0.00160496	0	0	0.000582782	0.000536726	0.000789924	0.00057166	0.000895747	0.00106404	0	0	0	0	0	0	0	0.000459092	0.000750696	0.000783295	0.00134043	0	0.000837157	0.00064306	0.000733191	0
L-Ornithine	0	0.000916478	0	0	0.000654196	0	0	0	0	0	0	0.00104173	0	0	0	0	0	0.00071898	0	0	0	0	0	0	0	0	0	0	0	0	0	0	0	0	0	0
Cadaverine	0	0.000694672	0	0	0	0	0	0	0	0	0	0	0	0	0	0.000921009	0	0	0	0	0.000461394	0	0	0	0	0	0	0.000367951	0	0.000638616	0.000530729	0.000485459	0	0	0.000657076	0
D-Fucose	0	0.000675102	0.000626142	0.000581309	0.000481269	0.000682283	0.00074974	0.000531127	0.000586572	0.000555114	0.000571285	0.000580566	0.000657655	0.000497338	0.000700851	0.000667389	0.000592112	0.000772121	0.000707281	0	0.000741273	0.000461876	0.000610975	0	0.000602562	0.000456841	0	0.000534446	0.000321486	0	0.00047445	0.000430248	0.00100216	0	0	0
Glycerol	0	0.000652017	0.00186292	0	0.00167449	0.00164567	0.000931818	0.000680204	0.0011318	0	0.00106035	0.00184658	0.000663868	0	0.00090179	0.00257434	0.00397136	0.00235664	0.00136767	0.000569141	0	0.0006098	0.00329116	0	0.00148985	0.000566831	0	0.00134774	0.000598276	0.00137	0.00103101	0.0010152	0.00209202	0	0.000772763	0
7-Methylxanthine	0	0.000585172	0	0	0.000287039	0.000442905	0	0	0	0.000519949	0	0	0.000473122	0	0	0	0	0	0	0.000509452	0.000279322	0	0.000240859	0	0	0	0	0	0	0	0	0.000374225	0	0.000370353	0.000413416	0.000396655
EthylmalonicAcid	0	0.00055709	0.000534445	0	0.000372119	0.000452135	0.000671869	0.000360559	0.000448916	0.000369034	0.000480091	0.000569703	0.000594367	0	0.000471362	0	0	0	0.000834371	0	0	0	0	0	0	0	0.000909278	0	0	0	0	0	0	0	0	0
3-MethyladipicAcid	0	0.000434386	0	0	0.000384355	0	0	0.000389086	0.000516904	0.000463029	0.00046457	0.000716567	0	0	0	0	0	0	0	0	0	0	0	0	0	0	0	0	0	0	0	0	0	0	0	0
S-Acetamidomethylcysteine	0	0.000434116	0	0	0	0.000377842	0.00048437	0.000268152	0	0	0.000506513	0.000731387	0.000330329	0	0	0.000325681	0	0.000404302	0.000483539	0	0	0	0	0	0.000502918	0.000478318	0	0.000323474	0	0.000402218	0	0	0	0	0.000423274	0
Lactate	0	0.000370485	0.000270353	0	0	0.000327602	0.000329367	0.000324628	0.000392825	0	0.000340627	0.000467475	0.000414911	0	0.000287179	0.000432371	0.00034925	0.000373503	0.000372281	0.000323069	0.000319431	0.000278699	0.000368624	0.000258765	0.000300964	0.000270013	0.00035181	0.00045434	0.000291857	0.000327165	0.000286823	0	0.000422152	0	0	0
2-Oxobutyrate	0	0.000336684	0.000316662	0	0.000368004	0	0	0	0	0	0.000350633	0	0	0	0	0	0	0	0	0	0	0	0	0	0	0	0	0	0	0	0	0	0	0	0	0
Acetoacetate	0	0.000304112	0.000206725	0	0	0	0.000454041	0	0.000220503	0.000378851	0.000172891	0.000256461	0.000244121	0.000202478	0.000268681	0.000297395	0.000323562	0.00016822	0.000134726	0.000138234	0	0	0.000252409	0.000267017	0	0	0.000701753	0.000360163	0.000235487	0.000173168	0.00024354	0	0.000182584	0	0	0.000315589
2-Oxoisovalerate	0	0.000281717	0	0	0	0	0.000324967	0.000306846	0	0.000334795	0	0	0.000355375	0	0	0	0	0.000330203	0.000306322	0	0	0	0.000550827	0	0	0	0	0	0	0	0	0	0	0	0	0
IsovalericAcid	0	0.000243781	0.000452382	0.000260596	0	0.000297358	0.000354997	0	0	0	0.000253318	0	0.000302879	0	0	0.000419742	0.00034532	0.000304813	0.000479566	0.000217913	0.000275196	0.000325175	0.000345208	0.000271414	0.000272402	0.000208587	0.00045714	0.000329842	0.000285314	0.000305301	0.000316959	0.000299003	0.000341288	0.000159083	0.000207316	0.000212598
alpha-HydroxyisobutyricAcid	0	0.000116896	0.000121247	0.000115807	0	0	0	0.000137962	0	0	0.000165594	0.000156411	0.00014407	0	0	0.000127466	0	0	0	0.000128301	0.000116699	0	0.000113119	0	0.000117252	0	0.000134927	0.000165685	0	0.000128046	0.000113886	0	0.000119979	0	0	0
Dihydrothymine	0	0	0.00126297	0	0.00288901	0	0.00265716	0	0	0.000455348	0.00222012	0.000921366	0	0	0	0	0	0	0	0	0	0	0	0	0	0	0	0	0	0	0	0	0	0	0	0
Acetaminophen	0	0	0.000389849	0	0	0	0	0	0	0	0	0	0	0.000244172	0.000428278	0	0	0	0.000264582	0	0.000487727	0	0.000459702	0.000255103	0.000268612	0.000235212	0	0	0	0	0.000211305	0	0	0	0	0
Valerate	0	0	0.000388115	0	0	0	0	0	0.000443137	0	0	0	0	0	0	0	0	0	0.000326879	0	0.000546257	0	0	0	0	0	0	0.000421458	0	0	0	0	0	0	0	0
Citrate	0	0	0.000376255	0	0	0	0	0	0	0	0	0	0	0	0	0.000381529	0	0	0.00106064	0	0	0	0.000568772	0.000852247	0	0	0	0	0	0	0	0	0	0	0	0
Azelaic Acid	0	0	0.00031935	0	0	0	0	0	0	0	0	0	0	0.000335216	0.000509065	0	0	0	0	0	0	0	0	0	0	0	0	0	0	0	0	0	0	0	0	0
3-Methyl-L-Histidine	0	0	0.000234342	0.000340606	0	0	0.000429797	0.000271118	0	0	0	0	0	0.000380022	0	0	0	0	0	0	0.000359809	0.00036004	0	0	0	0.000329773	0	0	0	0	0	0	0	0.000490314	0	0
beta-HydroxyisovalericAcid	0	0	0.000131906	0	0	0.000153655	0.000131248	0	0.000148969	0	0	0.000130815	0.000175227	0	0.000121182	0.000125726	0	0.000199016	0	0	0.000162275	0	0.000124606	0	0	0	0.000108784	0	0	0	0	0	0.000110013	0	0	0
L-Tryptophane	0	0	0	0.00146914	0	0	0.00130381	0.00140605	0.00132579	0	0	0	0.00111396	0	0	0.000951113	0.00110071	0.00108721	0.00123056	0	0	0.00125095	0	0.00106955	0.00157019	0.00129923	0.00105848	0.00104518	0	0.00104753	0.00127166	0	0	0	0	0
2-Oxoglutarate	0	0	0	0.000557115	0	0	0	0	0	0	0	0	0	0	0	0	0	0	0	0	0	0	0	0	0	0	0	0	0	0	0	0	0	0	0	0
SebacicAcid	0	0	0	0.000239812	0	0.000260423	0	0	0.00028669	0	0	0	0	0	0	0	0.000346805	0.000285162	0.00026008	0	0	0	0	0	0	0	0	0	0	0	0	0	0.000312099	0	0	0
D-GluconicAcid	0	0	0	0	0.000768299	0	0	0	0	0	0	0	0	0	0	0	0	0	0	0	0	0	0	0	0	0	0	0	0	0	0	0	0	0.000994185	0	0
Inosine	0	0	0	0	0.000448142	0.000632004	0	0	0	0	0	0.000736021	0.000985654	0	0.000709692	0	0	0	0	0	0	0	0	0	0	0	0	0	0	0	0	0	0	0	0	0
AceticAcid	0	0	0	0	0	0.000276333	0	0	0.000261728	0	0	0.000320373	0.000308007	0	0	0.000566797	0.000389188	0.000534845	0.000500251	0.000445964	0.000592671	0.000477034	0.000455689	0.000606035	0.000376731	0.000362874	0.000293923	0.000308491	0.000588141	0.000311282	0	0.000451787	0	0.000364806	0	0
Isobutyrate	0	0	0	0	0	0.000261708	0	0	0	0	0.00020694	0	0	0	0	0	0.000173543	0.000159277	0	0.00026869	0.000213377	0	0	0	0.000180649	0.000154163	0.000137588	0	0	0	0	0	0	0	0	0
Malonate	0	0	0	0	0	0	0.000670806	0	0	0	0	0	0	0	0	0	0	0	0	0	0	0	0	0.000649081	0	0	0	0	0	0	0	0	0	0	0	0
Xylitol	0	0	0	0	0	0	0	0	0.000656628	0	0	0	0	0	0	0	0	0	0	0	0	0	0	0	0	0	0	0	0	0.000751322	0	0.00223028	0	0	0	0
Lactose	0	0	0	0	0	0	0	0	0	0	0	0.000666265	0	0	0	0	0	0	0	0	0	0	0	0	0	0	0	0	0	0	0	0	0	0	0	0
GlycolicAcid	0	0	0	0	0	0	0	0	0	0	0	0.00052795	0	0	0	0	0	0	0	0	0	0	0	0	0	0	0	0.000570398	0	0	0.00038689	0	0	0	0	0
MandelicAcid	0	0	0	0	0	0	0	0	0	0	0	0.000299348	0	0	0	0.000327048	0.000333881	0.000339539	0	0.000262823	0	0	0	0	0	0	0	0.000274157	0	0	0.00024377	0	0	0	0	0
Pyruvic-Acid	0	0	0	0	0	0	0	0	0	0	0	0	0	0.00042332	0	0.000372307	0	0	0	0	0	0	0.000486271	0	0	0	0	0	0.00035492	0	0	0	0	0	0	0
Succinate	0	0	0	0	0	0	0	0	0	0	0	0	0	0	0	0.000335315	0.000217781	0.000172418	0	0	0	0	0	0	0	0	0.00036867	0	0	0	0	0	0	0	0	0
Acetone	0	0	0	0	0	0	0	0	0	0	0	0	0	0	0	0.000127265	0	0	0	0	0	0.000165858	0	0	0	0	0	0.000129165	0.000182064	0	0.000155853	0.000142634	0	0	0.000159569	0.000140527
Dimethylamine	0	0	0	0	0	0	0	0	0	0	0	0	0	0	0	0.000103789	0	0	0	0	0	0	0	0	0	0	0	0	0	0	0	0	0	0	0	0
2-HydroxybutyricAcid	0	0	0	0	0	0	0	0	0	0	0	0	0	0	0	0	0.000820827	0	0	0	0	0	0	0	0	0	0	0	0	0	0	0	0	0	0	0
5-AminoValericAcid	0	0	0	0	0	0	0	0	0	0	0	0	0	0	0	0	0	0	0	0	0.000516317	0	0	0	0	0	0	0	0	0	0	0	0	0	0	0
Butyrate	0	0	0	0	0	0	0	0	0	0	0	0	0	0	0	0	0	0	0	0	0.00040839	0	0.00075821	0	0	0	0	0.000357858	0	0	0	0.000500129	0	0	0	0
2-MethylglutaricAcid	0	0	0	0	0	0	0	0	0	0	0	0	0	0	0	0	0	0	0	0	0.000357429	0	0	0	0	0	0	0	0	0	0	0	0	0	0	0
O-Acetyl-L-Carnitine	0	0	0	0	0	0	0	0	0	0	0	0	0	0	0	0	0	0	0	0	8.44551e-05	0	0	0	0	0	0	0	0	0	0	0	0	0	0	0
Trans-AcotinicAcid	0	0	0	0	0	0	0	0	0	0	0	0	0	0	0	0	0	0	0	0	0	0	0	0.000414084	0	0	0	0	0	0	0	0	0	0	0	0
AdipicAcid	0	0	0	0	0	0	0	0	0	0	0	0	0	0	0	0	0	0	0	0	0	0	0	0	0	0	0	0	0	0	0	0	0.000376523	0	0	0

## Sheet: ASICS_AGA_UMBILICAL
	aga_umbilical_1	aga_umbilical_2	aga_umbilical_3	aga_umbilical_4	aga_umbilical_5	aga_umbilical_6	aga_umbilical_7	aga_umbilical_8	aga_umbilical_9	aga_umbilical_10	aga_umbilical_11	aga_umbilical_12	aga_umbilical_13	aga_umbilical_14	aga_umbilical_15	aga_umbilical_16	aga_umbilical_17	aga_umbilical_18	aga_umbilical_19	aga_umbilical_20	aga_umbilical_21	aga_umbilical_22	aga_umbilical_23	aga_umbilical_24	aga_umbilical_25	aga_umbilical_26	aga_umbilical_27	aga_umbilical_28	aga_umbilical_29	aga_umbilical_30	aga_umbilical_31	aga_umbilical_32	aga_umbilical_33	aga_umbilical_34	aga_umbilical_35	aga_umbilical_36
D-Glucose	0.0231295	0.0211312	0.0269117	0.02375	0.0241939	0.0252098	0.0220065	0.0227229	0.0170466	0.0233165	0.0180498	0.0369342	0.0306179	0.0251885	0.0199319	0.0201871	0.0208285	0.0293039	0.0340564	0.0249733	0.0197295	0.0304321	0.0177743	0.0257675	0.0207257	0.0261781	0.0265839	0.0250404	0.0237406	0.0224263	0.0306528	0.0262019	0.0274498	0.0317643	0.0251903	0.0290952
DehydroAscorbicAcid	0.00660042	0.00683353	0	0	0	0	0	0	0.00335286	0.00554089	0	0	0	0	0	0	0.00616332	0	0	0	0	0	0.00562502	0	0.00389877	0	0	0	0	0	0	0	0	0	0	0
L-Glutamine	0.00512641	0.00366111	0.00445399	0.00502294	0.00596337	0.00466868	0.00306532	0.00440608	0.00431925	0.00509298	0.00521414	0.00484385	0.00453168	0.00557392	0.00626691	0.00105074	0.00376383	0.00428451	0	0.00395433	0.00426072	0.00606984	0.00738753	0.00583285	0.00549982	0.00625073	0.00536554	0.00511381	0.00582744	0.0051715	0.00459553	0.0036425	0.00590147	0.00462224	0.00401312	0.00434743
L-Lysine	0.00484524	0.00494125	0.00376148	0.00487238	0.00439438	0.00391685	0.00302397	0.00563292	0.00473154	0.00507762	0.00555177	0.0031986	0.00278923	0.00406539	0.00372017	0.00298317	0.00338457	0.00530471	0.00387777	0.00443854	0.00417745	0.00433342	0.00412586	0.00537772	0.00554544	0.00609157	0.00483753	0.00360911	0.0041518	0.00475716	0.00397684	0.0046004	0.00536711	0.00490796	0.00228936	0.00381272
L-Alanine	0.00425335	0.00460411	0.00403765	0.00514656	0.00423694	0.00668404	0.00464179	0.00409893	0.00547008	0.00493966	0.00410146	0.00418901	0.0032073	0.00383065	0.00347452	0.00630425	0.00445881	0.00614701	0.00654556	0.00458009	0.00449217	0.00459972	0.00640654	0.0042225	0.00479229	0.00581801	0.00558434	0.00603	0.00487478	0.00491896	0.00488292	0.00486974	0.006159	0.00580981	0.00314322	0.00453218
Methanol	0.00383289	0	0.000852448	0.00551935	0.00929007	0.000923503	0.000989716	0.00750131	0.0112803	0.0011687	0.010026	0.00495151	0.000838587	0.000702133	0.0083815	0	0.00275467	0	0.00185768	0.00502245	0.000537815	0.00119031	0.000892382	0	0.00171883	0.000334031	0	0	0	0	0	0	0	0	0	0
L-Arginine	0.00359928	0.00434981	0.00382282	0.00361724	0.00390212	0.00389809	0.00425576	0.0042976	0.00333658	0.00435216	0.00453452	0.00399007	0.00353958	0.00410332	0.00394515	0.00556258	0.00477225	0.00536666	0.00477776	0.00510342	0.00489875	0.0042825	0.0045194	0.00479162	0.00406617	0.00448678	0.00458108	0.00460295	0.00485642	0.00374682	0.00436168	0.00418645	0.00476644	0.00412449	0.00496042	0.00499898
D-GlucuronicAcid	0.00346706	0.00364813	0.00320999	0.00242834	0.00236927	0.00276964	0.00241365	0.00211503	0.00158711	0.00213556	0.00162001	0.00328124	0.00404965	0.0036372	0.00294329	0.00236393	0.00264613	0.00280089	0.00345483	0.00329557	0.00217027	0.00400112	0.00233763	0.00339754	0.00179791	0.00277832	0.00357287	0.00315944	0.00270842	0.00211619	0.00282803	0.00269592	0.00272581	0.00273593	0.00349913	0.00323792
L-GlutamicAcid	0.0033813	0.00402927	0.00345594	0.00291966	0.0034707	0.00307846	0.00394443	0.00308283	0.00487278	0.00297816	0.00362761	0.00214522	0.00246886	0.00263217	0.00236106	0.0061458	0.00389995	0.00368838	0.00300667	0.00284593	0.00338636	0.00282846	0.00321587	0.0036423	0.00246654	0.00288555	0.00253261	0.0021207	0.00244666	0.00273424	0.00445464	0.00428426	0.00427279	0.00386033	0.00304435	0.0035377
L-Valine	0.00312747	0.00267378	0.00251678	0.00259468	0.00328268	0.00254425	0.00272042	0.00251839	0.00342812	0.00270968	0.00296162	0.00176956	0.00167176	0.00326044	0.00268911	0.00341096	0.00377329	0.00320577	0.00295467	0.00351204	0.00382975	0.00216712	0.00288854	0.00299782	0.00436846	0.00311188	0.00303208	0.00379444	0.00364125	0.00319427	0.00265329	0.00327754	0.00295487	0.0038048	0.00231735	0.00203078
Taurine	0.00295308	0.00265874	0.0025725	0.00288022	0.00304246	0.00319021	0.00272477	0.00294387	0.00279206	0.00298008	0.0035597	0.00247943	0.00259655	0.00218191	0.00254837	0.00251123	0.0027899	0.00322692	0.0031655	0.00241197	0.00231272	0.00276143	0.00227209	0.00318092	0.00260694	0.00253627	0.00270623	0.00296664	0.00265698	0.0025228	0.00317278	0.00224008	0.00349807	0.00257499	0.0030324	0.00357427
D-Glucose-6-Phosphate	0.0028961	0.00285168	0.00300143	0.00248545	0.00273044	0.0026877	0.00281638	0.00282659	0.00254266	0.00310155	0.00310515	0.00207681	0.00271678	0.00302308	0.00263904	0.00293548	0.00294326	0.00215602	0.00307083	0.00307693	0.00302366	0.00285457	0.00303376	0.00323723	0.00312166	0.00333245	0.00310795	0.0026184	0.0032464	0.00271585	0.00258954	0.00241357	0.0028641	0.00301683	0.00224502	0.00261602
L-Proline	0.0027023	0.00246382	0.00266781	0.00281754	0.00284443	0.00205105	0.0029127	0.00365634	0.00334315	0.00290277	0.00329054	0.00253248	0.00193789	0.00272102	0.00278687	0.00288058	0.00233514	0.00181565	0.00181244	0.00242681	0.00204296	0.00200838	0.0032032	0.00242059	0.00255517	0.00202235	0.00237304	0.00240256	0.00204592	0.00315618	0.00233231	0.00281733	0.00252809	0.00208824	0.00277815	0.00261783
L-Glycine	0.00248264	0.0024515	0.00213522	0.00252827	0.00205884	0.00203619	0.00231297	0.00211841	0.002325	0.0024741	0.00315802	0.00116629	0.00159192	0.00221328	0.00226205	0.00264015	0.00236377	0.00205242	0.00236532	0.00303683	0.00252804	0.00250466	0.00272692	0.00311285	0.00307646	0.0029921	0.0027448	0.00266416	0.00235683	0.0026088	0.00253795	0.00236766	0.0023991	0.00287601	0.00186764	0.00210346
GlycericAcid	0.00247253	0.00303435	0.00258713	0.00254299	0.00281305	0.00266786	0.00296237	0.00284305	0.00264672	0.00280979	0.00264972	0.00216756	0.00259725	0.00226282	0.00258047	0.00295128	0.00181492	0.00426269	0.0028223	0.00203993	0.00255604	0.00427927	0.00288263	0.00241012	0.00232697	0.00291752	0.00230401	0.00200917	0.00197498	0.00232813	0.00416261	0.00309042	0.00256882	0.00303021	0.00287589	0.00283667
3-Hydroxybutyrate	0.00227654	0.0046988	0.00318051	0.0015021	0.00302881	0.00494113	0.00578649	0.00458224	0.00667515	0.00266821	0.000758285	0.00210679	0.00297338	0.00353147	0.00394071	0.00408241	0.00505054	0.00196849	0.00142712	0.0046715	0.00757868	0.00234663	0.00212036	0.0034168	0.00239875	0.00229606	0.00338448	0.00291683	0.00528245	0.0032603	0.00270161	0.00574899	0.00130407	0.00120324	0.00543923	0.00100683
D-Sorbitol	0.00219431	0.00177234	0.00276292	0.0028735	0.00277138	0.0034639	0.00296758	0.0025558	0.00200253	0.00228732	0.000903882	0.00372264	0.00374065	0.00290534	0.0018404	0.00222215	0.00264238	0.00436336	0.002908	0.00258364	0.002587	0.00394237	0.0013972	0.00303858	0.00246117	0.00338299	0.00315728	0.00316442	0.00284901	0.00272184	0.00374968	0.00278132	0.00261266	0.00330466	0.00328351	0.00348697
Ethanolamine	0.00212067	0.00135582	0.00180374	0.00192966	0.00218754	0.00242239	0.00155409	0.00179963	0.00201652	0.0013347	0.0016544	0.0026585	0.00218538	0.00129429	0.00135549	0.00147894	0.00167344	0.0010768	0.00198114	0.00176114	0.0013188	0.001487	0.000946617	0.00182019	0.00168366	0.00149459	0.0012824	0.00185041	0.00156888	0.00165591	0.00170053	0.00189917	0.00200976	0.00237085	0.00184134	0.00178236
trans-4-Hydroxy-L-Proline	0.0021147	0.00201911	0.00268067	0.00215148	0	0.00261252	0.00333757	0.00265587	0.00214798	0.00327555	0.00255008	0	0.00270651	0.00207058	0.00202452	0.00181517	0.00157498	0	0	0.00146437	0.00129028	0	0.00140788	0.00216736	0.00181919	0.00203646	0.0019657	0.00138632	0.00175306	0.00156301	0.00230867	0.00200797	0	0	0.00180299	0.00227883
Threitol	0.00208723	0.00316636	0.00270548	0.00251603	0.00100656	0.00135461	0.00149891	0.000854238	0.00115512	0.00123507	0.00132777	0.00132875	0.00275169	0.00284828	0.00345005	0.00269071	0.00246587	0.00153059	0.00312562	0.00337098	0.00274069	0.00214513	0.00259504	0.00291194	0.00129114	0.00296054	0.00367649	0.00334096	0.00272513	0.00371597	0.00224581	0.00337204	0.0034097	0.0019708	0.0046727	0.00428343
L-Leucine	0.00201623	0.00198947	0.00234481	0.00236937	0.00273859	0.00231355	0.00246966	0.00218925	0.00266945	0.00206359	0.00224905	0.00150314	0.00140012	0.00209614	0.00235569	0.00268829	0.00318731	0.00234812	0.00197356	0.00214591	0.00356472	0.00183707	0.00202541	0.00237944	0.00275202	0.00225618	0.00256461	0.00286362	0.00325087	0.00277205	0.00210286	0.00258777	0.00236122	0.00297729	0.00195116	0.00165306
D-Fructose	0.00181186	0.00251952	0.00193323	0.00138666	0.000830833	0.00195056	0.00159706	0.00170022	0.00069788	0.00131776	0.000735579	0.00217188	0.00269237	0.00217905	0.00260809	0.00217412	0.00169013	0.00157782	0.00113003	0.00210012	0.00207885	0.00239224	0.00186534	0.00184989	0.00159805	0.00206256	0.00241169	0.00194752	0.00155413	0.00171366	0.00180879	0.00148348	0.00120012	0.00129918	0.00175529	0.00212393
Galactitol	0.00168496	0.00324654	0.00179436	0.000960812	0.000683588	0.000545314	0.000770004	0.000605583	0.000596697	0.000577825	0	0.000662298	0.00212459	0.0028314	0.00312535	0.00257818	0.00193724	0.00259228	0.00294403	0.00307451	0.00234877	0.00222797	0.00220402	0.00249414	0.00167689	0.00221754	0.00256106	0.00242457	0.00236261	0.00293212	0.00233518	0.00261075	0.00136444	0.00128597	0.00177212	0.00230062
L-Tryptophane	0.00168354	0.00156725	0.00151826	0.00137749	0.00175949	0.001892	0.0018997	0.00184502	0.00153902	0.00171372	0.00158365	0.0018476	0.00137055	0.00165813	0.00134627	0.00163093	0.00153524	0.00145396	0.00153851	0.00136252	0.00144951	0.00145722	0.00140398	0.00144525	0.00168649	0.00167594	0.00173544	0.00150141	0.00164087	0.00146786	0.0014295	0.00151991	0.00155008	0.00187449	0.00138963	0.0014778
Myo-Inositol	0.00167367	0.00168473	0.00174316	0.00151917	0.00182041	0.00197604	0.00195948	0.00181531	0.00121762	0.00176855	0.00145224	0.0019584	0.00178354	0.00162496	0.00205442	0.0019397	0.00194681	0.00155426	0.00201048	0.00166807	0.00149778	0.0017478	0.00190186	0.00174792	0.00185935	0.00145681	0.00196934	0.00217547	0.00144675	0.00173579	0.00161348	0.00154828	0.00188045	0.00133833	0.00167995	0.00198732
L-Cystine	0.00166605	0.00140956	0.00161687	0.00201386	0.00199049	0.00143413	0.00270854	0.00187212	0.0021407	0.00240896	0.00171486	0.0012352	0.00132873	0.00128775	0.00178285	0.00261559	0.00257534	0.00153503	0.00163174	0.00128653	0.00232757	0.00224969	0.00214569	0.00150995	0.00150112	0.00146035	0.00205094	0.00183763	0.00182485	0.00166298	0.00191846	0.00138806	0.00162826	0.00141893	0.00164204	0.00147713
L-Ornithine	0.00150092	0.00137191	0.00123136	0.00143435	0	0.00101957	0	0.0010047	0.00149119	0.000835074	0.00152455	0.000786271	0.000839376	0.00129405	0.00111665	0	0	0	0	0.00135483	0.000856634	0	0.00162498	0.00115924	0.00128912	0.00107275	0.000920338	0.000947496	0	0.000610822	0.000921456	0.000677399	0.00108167	0.000661721	0	0
D-Mannose	0.00136856	0.00182196	0.00208666	0.0022614	0.00189323	0.00200391	0.00215825	0.00191954	0.00162473	0.00153982	0.00174547	0.00218862	0.0022225	0.00194001	0.00244074	0.00226803	0.00149773	0.0026778	0.00211799	0.0023702	0.00233489	0.0025872	0.00114866	0.00207001	0	0	0.0023167	0.00226964	0.00189645	0.0015787	0.00222844	0.00186094	0.00186843	0.00193099	0.00179728	0.00246216
L-Arabitol	0.00134305	0.00173433	0.00141189	0.000612301	0.00050533	0.000585897	0.000993889	0.000726418	0.000726571	0.000820866	0.000630014	0	0.00120232	0.00245973	0.00160305	0.00238338	0.00183121	0.00299694	0.000856774	0.00276546	0.00222086	0.00281743	0.00203934	0.00249304	0.0016761	0.00251771	0.00250992	0.00224077	0.00250022	0.00158126	0.00201767	0.0015747	0.00141432	0.00125029	0.00176326	0.0017677
2-AminoAdipicAcid	0.00126789	0.000980217	0.00114371	0.00146055	0.00123636	0.00126365	0.00132714	0.00120386	0.00115653	0.00141207	0.00142564	0.00082743	0.00108031	0.00113348	0.00103563	0	0.000724869	0	0	0.000913459	0.000738868	0	0.00107412	0.00064773	0.00084003	0.000770269	0	0.00110107	0	0.00109208	0.0009033	0.000838351	0.000983596	0	0.000788757	0.000574009
L-Isoleucine	0.00126299	0.00111735	0.00123616	0.00138544	0.00155294	0.00119204	0.00132061	0.00121313	0.0014854	0.00109719	0.0014585	0.000925573	0.000836648	0.00112187	0.0011986	0.00144886	0.00164925	0.00120608	0.000905158	0.00116812	0.00188217	0.000885875	0.00147645	0.00125479	0.00181012	0.00124872	0.001193	0.00159604	0.00172865	0.00160892	0.0011152	0.00139155	0.00146362	0.00144286	0.00111049	0.000875698
L-Serine	0.00118154	0	0	0.00221702	0.00234739	0.00237916	0.0020544	0.00216413	0.00221579	0.00254745	0.00251193	0.00114721	0	0	0	0	0.00112789	0	0	0	0	0	0.00173024	0	0.00217956	0.000920341	0	0	0	0	0	0	0.00108781	0.00111736	0.00126416	0
Propionate	0.00098747	0.000731665	0.000549101	0	0.000624458	0.000445341	0.00056557	0.00047671	0	0	0	0.00049863	0	0.000778431	0.000368314	0	0	0.000722834	0	0	0	0.000486252	0.000596325	0	0	0	0.000732976	0.00053536	0	0.000657453	0.000585933	0	0	0.000754344	0.00037512	0
Formate	0.000957776	0	0	0	0	0	0	0	0	0	0	0	0	0	0	0	0	0	0	0	0	0	0	0	0	0	0	0	0	0	0	0	0	0	0	0
2-AminobutyricAcid	0.000948007	0.000664607	0.000721364	0.00101797	0.000984533	0	0.000770921	0.000786814	0.0012069	0.000810904	0.00106102	0.000618104	0	0	0	0.000731855	0.000940548	0.000796893	0	0	0.000831154	0	0	0.00064252	0.00107094	0	0	0	0.000957089	0.00163734	0.000801765	0.00106141	0.000810512	0.00141782	0.000972002	0.000453917
D-Fucose	0.000929589	0.000896946	0.000757623	0.00094953	0.00078434	0.000736121	0.00120103	0.000863062	0.000760221	0.000790319	0.000755786	0.000549384	0.000878756	0.000904084	0.000661393	0.00105535	0.000788535	0.000925819	0.000572376	0.000899824	0.000935462	0.000824475	0.00112528	0.000743478	0.000676748	0.000790762	0.000853321	0.000717079	0.000872624	0.000851145	0.000693952	0.00062877	0.000632663	0.000602835	0.000645453	0.000584011
PyroglutamicAcid	0.000914249	0.000822987	0.00133807	0.00129655	0.00137547	0.00178753	0.00178836	0.00197215	0.00250351	0.00144314	0.0014765	0.000873622	0.00111634	0	0.00151449	0.00140434	0.00195625	0.000780616	0.000764523	0	0.00196577	0.00102229	0.00154065	0.00117303	0.00104622	0.000926216	0	0	0.00133661	0.00164577	0.00134579	0.00189665	0.000961529	0.000882452	0.00179089	0.000900313
Hypotaurine	0.000804478	0	0	0.000866047	0.00100916	0	0.000773636	0.000987343	0.00110677	0.000463211	0.0015375	0.00086269	0	0	0.000954937	0	0.00046253	0	0	0	0	0	0	0.000557389	0	0	0	0	0	0	0	0	0	0	0	0
1,3-Diaminopropane	0.00072901	0.000644046	0.000701942	0.00062393	0.000610647	0.000674232	0.000843252	0.000593335	0	0.00072634	0.000745414	0.000598009	0.000532426	0	0.000517666	0	0	0	0.000552969	0.000457728	0	0	0	0	0	0	0.000502788	0	0.000419379	0	0	0.00046501	0	0	0	0
Malonate	0.000686803	0	0	0	0	0	0	0	0	0	0	0	0	0	0	0	0	0	0	0	0	0	0	0	0	0	0	0	0	0	0	0	0	0	0	0
PropyleneGlycol	0.000620836	0.000521965	0.00112086	0.000553212	0.000379553	0.000438367	0.000422501	0.000431869	0.000397872	0.000439017	0.000436242	0.000416002	0.00120173	0.00075839	0.00160456	0.00157604	0.00126272	0.000338355	0.000659107	0.000646973	0.00138023	0.0011714	0.00116407	0.00130579	0.00217979	0.00136233	0.000634201	0.000714703	0.00129535	0.00107095	0.000637055	0.000688589	0.000544112	0.000781598	0.000708737	0.000786116
Cadaverine	0.000617155	0.000665885	0	0	0.000715046	0.000538246	0.000658793	0.000547476	0.000720167	0.000685244	0.000834517	0	0	0.000311872	0	0.000466585	0.000491056	0	0.000290242	0.00048413	0.000430208	0	0	0.000490751	0	0	0	0.000645617	0.000612725	0.0006055	0.000356123	0	0.000407743	0.000430593	0.00042267	0
MethylmalonicAcid	0.00057193	0.00104282	0.000432495	0.000576792	0.00045893	0.000502673	0.000542312	0.00046835	0.000579249	0.000588881	0.000338913	0.000348808	0.000494985	0.000808743	0.000420912	0.00057413	0.00039448	0.000604626	0.000578094	0.000329655	0.000467001	0.000421256	0.000450938	0.000391773	0.000502928	0.000400966	0.000602908	0.000679049	0.000411197	0.000473934	0.000431429	0.00045674	0.000540266	0.000499495	0.00028083	0.000399579
L-Tyrosine	0.000555139	0.000475214	0.000447163	0.000371917	0.0004433	0.000427562	0.000455884	0.000446634	0.000392531	0.000402957	0.000440372	0	0.000356428	0.000403504	0	0	0	0.000356724	0.000411328	0.000301737	0.000385149	0.000297165	0	0.000296085	0	0.00036119	0.000369417	0	0.000422051	0.000305165	0.000392095	0.000314979	0.000535538	0.000447958	0	0.000415615
EthylmalonicAcid	0.000524966	0.00048094	0.000646331	0	0	0	0.000708763	0.0005729	0.000610914	0.000546244	0.000554622	0	0	0.000732708	0	0	0	0	0	0	0	0	0	0	0	0	0	0	0	0	0	0	0	0	0	0
N-Acetylglycine	0.000522737	0.000487877	0.000642179	0	0.000610394	0.000462376	0.000697745	0.000630279	0	0.000547521	0.000761292	0.00039727	0	0.000557539	0.000533205	0.000756579	0.000573694	0.000432242	0.000316888	0.000772172	0.000724803	0.000539038	0.000592219	0.000779289	0.000554009	0.000702007	0.000883495	0.000719419	0.00072882	0.000774281	0.000511778	0.000574722	0.000473955	0.000671671	0.000643395	0.000527646
Creatine	0.000488208	0.000756479	0.000521933	0.000344148	0.000704981	0.000443414	0.000681198	0.000525397	0.000465779	0.000664757	0.000800043	0.000529913	0.000531265	0.000429145	0.000561084	0.000603589	0.000613013	0.000788838	0.00081012	0.000557003	0.000632112	0.00056018	0.000575973	0.000459841	0.000544574	0.000566027	0.000788155	0.000672716	0.000710033	0.000670642	0.00064398	0.000529018	0.000787392	0.000464471	0.000586354	0.000631154
CholineChloride	0.000479566	0.000400258	0.000434094	0.000464055	0.000606956	0.000498051	0.000574586	0.000517121	0.00051345	0.000659426	0.000678683	0.00032822	0.000344483	0.000317105	0.000460094	0.000998492	0.00126466	0.000443322	0.000487265	0.000610203	0.000533191	0.000529942	0.00053779	0.000534772	0.000672401	0.000437043	0.000673777	0.000766662	0.000455859	0.000356477	0.00047991	0.000405938	0.000676943	0.000519252	0.000599397	0.000750643
L-Methionine	0.000471225	0.000431439	0.000520201	0	0.000512922	0.000576966	0.000525046	0.000457074	0	0.000606506	0	0.000369405	0.000411573	0.000518397	0.000505753	0.00049251	0.000409391	0	0	0	0.000452984	0.000538296	0.00072761	0	0.000577183	0	0.000522349	0.00056765	0	0.000553754	0.000418429	0.0006347	0.000524432	0	0.000525846	0.000512297
Betaine	0.000464138	0.000347109	0.000501909	0.000496881	0.000504054	0.000462742	0.000378294	0.00035314	0.000471207	0.000399263	0.000391692	0.000360838	0.000458269	0.000337213	0.000322333	0.00039216	0.000637804	0.000417344	0.000350907	0.000287012	0.000351479	0.000504746	0.000443812	0.000368987	0.000566703	0.000448126	0.000418891	0.000662717	0.000314543	0.000303612	0.000391068	0.000576969	0.000447979	0.000359494	0.000641931	0.000739862
L-Carnitine	0.000458927	0.000320246	0.000572295	0.00046907	0.000533497	0.000487852	0.000454893	0.000518611	0.000453049	0.000452114	0.000664994	0.000730935	0.000634523	0.000596276	0.000442157	0.000663273	0.000813442	0.000817158	0.00069238	0.000723078	0.00048483	0.000551738	0.000615812	0.00066918	0.000524638	0.000504023	0.00066074	0.000958287	0.000585797	0.000497052	0.000712396	0.000681211	0.000721803	0.000662201	0.000831793	0.000978958
Creatinine	0.000444705	0.000539389	0.000468617	0.000519796	0.000654525	0.00072828	0.000594312	0.000484125	0.000548167	0.000638131	0.000698712	0.000550314	0.000523411	0.000469006	0.000454179	0.000587075	0.000508814	0.000510435	0.000578637	0.000518128	0.000530256	0.000458082	0.000703758	0.000631627	0.000718444	0.000599985	0.000513816	0.000573252	0.000669206	0.000453845	0.000468426	0.000454549	0.000613974	0.000602772	0.000425186	0.000659951
SyringicAcid	0.000407475	0.000323503	0.000362758	0.000393134	0.000417704	0.000434052	0.000437857	0.000424488	0.00036681	0.000480275	0.000354555	0.000462974	0.00039825	0.000310264	0.000302679	0.000377025	0.000364883	0.000374129	0.000437562	0.000372471	0.000335898	0.000401957	0.00032522	0.000354028	0.000419574	0.000382431	0.000380726	0.000369458	0.00036645	0.00028379	0.000395763	0.000349652	0.000368046	0.000480562	0.000370078	0.000371549
PantothenicAcid	0.000400156	0.000335323	0.000529435	0.000513413	0.000617413	0.000578288	0.000546189	0.000553829	0.000555219	0.000413271	0.000558865	0.00048829	0.000408825	0.000407736	0.000377748	0.00052695	0.000367948	0.000467623	0.000436847	0.000424511	0.000620537	0.000426209	0.000220978	0.000423674	0.000493947	0.000482474	0.000336426	0.000500873	0.000736949	0.000319011	0.000491766	0.000401229	0.000615957	0.000616469	0.000376583	0.000404652
L-Threonine	0.000391182	0.000491246	0.000407225	0.000569575	0.000440241	0.000551191	0.000458186	0.000442439	0.000579251	0.000436958	0.000585941	0.000367797	0.000415515	0.00046189	0.000501936	0.000683768	0.000455844	0.000605843	0.000424271	0.000471327	0.000535594	0.000439183	0.000501476	0.000496396	0.000547916	0.000450925	0.000480107	0.000539153	0.000428006	0.000586037	0.00039536	0.000477615	0.000547581	0.000415725	0.000417218	0.000425845
2-MethylglutaricAcid	0.000363394	0	0	0	0.000310081	0.00036909	0	0.000398772	0.00049205	0.000441405	0.000314837	0	0	0.000365369	0	0	0.000332791	0.000287978	0.000535774	0	0.000346359	0	0.000345956	0	0.000505859	0.000346371	0	0	0.000366861	0.000382392	0	0.000330834	0.000480835	0.000430143	0	0
2-Oxoisovalerate	0.000310166	0	0	0	0	0	0	0	0	0	0	0	0.000320962	0	0	0	0	0	0	0	0	0	0.000592121	0	0	0	0	0	0	0	0	0	0	0	0	0
Lactate	0.00029097	0.000271249	0.000307689	0.000383488	0	0.000353334	0.000315697	0.000317708	0.000419615	0.000289126	0.000403986	0	0	0.000311514	0.000361237	0.000596585	0.00032997	0.000468435	0.000341211	0.000322901	0.000385563	0.000362374	0.000342057	0.000276377	0.000343587	0	0.000349179	0.000431787	0.000299307	0.000406699	0.0003033	0.000307185	0.00034588	0	0.000302726	0
Isobutyrate	0.000280412	0.000299893	0.000213821	0.000223288	0.000165388	0.000191476	0.000178315	0.000223104	0.000274973	0.000252661	0.000285538	0	0	0.000355477	0.000199583	0.000267706	0.000297269	0.000187562	0.000375069	0.00038199	0.000281863	0.000156186	0.00030041	0.000235926	0.000323057	0.000268213	0.000301871	0.000331293	0.000289883	0.000165563	0.000165583	0	0.000285317	0.000209591	0.000163166	0
2-Propanol	0.000247056	0.000656866	0.00126015	0.000152445	0	0	0.000165892	0	0	0	0.000817722	0	0.00156551	0.000577427	0.00235825	0.0019021	0.00151176	0	0.000266256	0.000746727	0.00175993	0.00118949	0.00165068	0.00167934	0.00118745	0.00168038	0.000514908	0.000602682	0.00159557	0.000559203	0.00025263	0.000391352	0.000215421	0	0.00042247	0.000341178
IsovalericAcid	0.000226321	0.000310065	0.000334608	0.000181412	0.000275921	0.000391732	0.000419251	0.000238896	0.000382906	0.000262774	0.000282401	0	0	0.000181038	0.000223629	0.000369375	0.000373065	0.000307826	0.00018129	0.000296534	0.000381574	0	0.000289285	0.000242162	0.000300727	0.000261319	0.000265214	0.000325978	0.000364114	0.000258163	0.000337123	0.000260076	0.000323942	0.00023948	0.000224161	0.000263488
S-Acetamidomethylcysteine	0.00021342	0	0	0	0	0.000210563	0	0	0.000468127	0	0	0	0	0	0	0	0	0	0	0	0	0	0.000250537	0	0	0	0	0	0	0	0	0	0	0	0	0
TMAO	0.000146617	0.000152505	0.000160914	0.000150204	0	0.000175059	0.000136342	0.000175302	0.000223444	0.000128664	0.000192	0	0.000123465	0	0.000116539	0.000128908	0.000176487	0	0.000129563	0.000158428	0.000168388	0.000162397	0.000140352	0.000108384	0.000231332	0.000123786	0	0.000135552	0.000140958	0.000109911	0	0.000149137	0	0	0.000114302	0.000182796
Phosphocholine	0.000142673	0.00013242	0.000138394	0.000157139	0.00015144	0.000111327	0.000193236	0.000170515	0.000178879	0.00013492	0	0.000116394	0.000151794	0.000247069	0.000150544	0.000312068	0.000286209	0.000319387	0.000141229	0.000284982	0.000226199	0.000152126	0.000307138	0.000223561	0.000178494	0.00014628	0.000220564	0	0.000234276	0.000254694	0.000156861	0.000221191	0.000237338	0.000166663	0.000246207	0.000293395
L-Citrulline	0	0.00121341	0.000798305	0	0	0	0.00105033	0.000850938	0	0.00138688	0.00138102	0	0	0.00122931	0.00107257	0.00107412	0	0.0011942	0	0	0	0.00128185	0.000991489	0	0	0.00090985	0.00124348	0	0.00076476	0	0	0	0	0	0	0.000850198
Glycerol	0	0.00118812	0	0	0	0	0	0	0.000662336	0	0	0	0	0	0	0.00108698	0.000802704	0	0.000653892	0	0	0	0.000735587	0	0	0	0.00112151	0.000870279	0	0	0	0.000543708	0	0	0	0
AscorbicAcid	0	0.00113573	0.00107034	0.00234673	0.0016831	0.00176133	0	0.00225701	0.00346503	0	0.00241698	0.00251029	0.000832695	0.00146468	0.00192511	0.000632879	0	0.00154528	0.00221053	0.00230818	0	0	0	0.000920931	0.000652188	0.000771914	0	0	0	0.00103034	0.000655352	0.0006643	0	0	0.000822219	0
Valerate	0	0.000600072	0	0	0.000564672	0.000794326	0.00075671	0	0	0	0	0	0	0	0	0.000649383	0.0008245	0.000731546	0	0	0.000805524	0.000428793	0.000761934	0.000505769	0.000708636	0	0	0.000850219	0.000643518	0	0	0.000515596	0.000709485	0	0	0
MandelicAcid	0	0.00029484	0	0	0	0	0	0	0	0	0	0	0	0	0	0.000237444	0.000299506	0	0	0.000275378	0	0	0	0	0	0	0	0	0	0	0	0	0	0	0	0
Acetoacetate	0	0	0.000196183	0	0.00019365	0.00025001	0.000248974	0.000231904	0.000310738	0	0.000140369	0	0.000162768	0	0.000218785	0	0.000216751	0	0	0	0.000349789	0.000153643	0.000139349	0.000193559	0.000144505	0.000255571	0	0	0.000627404	0.000206699	0.000155716	0.00024759	0	0.000158827	0.000451533	0.000239881
D-Galactose	0	0	0	0.00224709	0.00259339	0	0	0	0	0	0	0	0	0	0.00261485	0.00268155	0.00208379	0	0	0.00303799	0.00290097	0	0.00197245	0	0.00261593	0	0	0.00299524	0	0.00306494	0	0	0	0	0.00302846	0
Levoglucosan	0	0	0	0.00198954	0	0	0	0	0	0	0.00174321	0	0	0	0	0	0	0	0	0	0	0	0	0	0	0	0	0	0	0	0	0	0	0	0.00255214	0
GABA	0	0	0	0.000761497	0	0	0.000704631	0	0.000790461	0	0.000625429	0	0	0	0	0	0	0	0	0	0.000539389	0	0	0	0	0	0	0	0	0	0	0	0	0	0	0.000497847
L-Phenylalanine	0	0	0	0.000725904	0.000760244	0	0.00064778	0	0.000695483	0.00078971	0.00111805	0	0	0	0	0.000492402	0	0	0	0	0.000764816	0	0	0.000607557	0	0	0	0.000607573	0	0	0	0	0.000806515	0.00073026	0	0.000570442
7-Methylxanthine	0	0	0	0.000496411	0	0	0	0	0.000509609	0	0	0	0	0	0	0	0	0	0	0	0	0	0	0.000427145	0.000610451	0	0	0	0	0	0	0	0	0	0	0
3-MethyladipicAcid	0	0	0	0.000492619	0	0	0	0	0	0	0	0	0	0	0	0	0	0	0	0	0	0	0	0	0	0	0	0	0	0	0	0	0	0	0	0
SebacicAcid	0	0	0	0.000459072	0	0	0	0	0	0	0.000373159	0	0	0	0	0.000405519	0	0.000263832	0	0.000371955	0	0.000218392	0	0	0	0	0	0	0	0	0	0	0	0	0	0
Acetaminophen	0	0	0	0.000256608	0	0.000412113	0	0	0.000255897	0	0.000267065	0.00035238	0	0	0	0	0	0.00070057	0.00043706	0.000227602	0	0	0	0.000324711	0	0.000313196	0	0	0.000365369	0	0	0	0.000409698	0.000307233	0	0
Butyrate	0	0	0	0	0.000689636	0.00061555	0	0	0	0	0	0	0	0	0.00074582	0.000580305	0.000769784	0.000626848	0.000560579	0	0.000938782	0.000649427	0.00105047	0.000640355	0.000888594	0.000546308	0	0.000461964	0.000867906	0.000673839	0	0.000778028	0	0	0.00054606	0
D-GluconicAcid	0	0	0	0	0	0.000973318	0	0	0	0	0	0.00146827	0.00111154	0	0	0	0	0	0.000644804	0	0	0	0	0	0	0	0	0	0	0	0	0	0	0	0	0
alpha-HydroxyisobutyricAcid	0	0	0	0	0	0.000154958	0	0	0.00015416	0	0.000138729	0	0	0	0.000131646	0.000170604	0	0.000183971	0	0	0.000118067	0.000147811	0.000124017	0	0.000150752	0	0.000124312	0.0001476	0	0.000185254	0.000119032	0.000123533	0.000163876	0.000119923	0.000111569	0
Beta-Alanine	0	0	0	0	0	0	0.00042602	0	0	0	0	0	0	0	0	0	0	0	0	0	0	0	0	0	0	0	0	0	0	0.000623623	0	0.00056082	0	0	0.000585047	0.000483909
beta-HydroxyisovalericAcid	0	0	0	0	0	0	0.000119408	0	0	0	0	0	0	0.00012439	0	0.000184276	0.0001536	0	0	0.000125703	0.000169203	0	0.000166065	0	0	0	0	0	0.000121384	0.000152346	0	0	0	0	0	0
Oxypurinol	0	0	0	0	0	0	0	0	0.000707171	0	0	0	0	0	0	0	0	0	0	0	0	0	0	0	0	0	0	0	0	0	0	0	0	0	0	0
ATP	0	0	0	0	0	0	0	0	0.000376614	0	0	0	0	0	0	0	0	0	0	0	0	0	0	0	0	0	0	0	0	0	0	0	0	0	0	0
Inosine	0	0	0	0	0	0	0	0	0	0.000760863	0	0	0	0	0	0	0	0	0	0	0	0	0	0	0	0	0	0	0	0	0	0	0	0	0	0
L-Aspartate	0	0	0	0	0	0	0	0	0	0	0.00127407	0	0	0	0	0	0.00134986	0	0	0	0	0	0	0	0	0	0	0	0	0	0	0	0	0	0.00145205	0.00120227
Glycogen	0	0	0	0	0	0	0	0	0	0	0.000944293	0	0	0	0	0	0	0	0	0	0	0	0	0	0	0	0	0	0	0	0	0	0	0	0	0
D-Maltose	0	0	0	0	0	0	0	0	0	0	0.000646737	0	0	0	0	0	0	0	0	0	0	0	0	0	0	0	0	0	0	0	0	0	0	0	0	0
Azelaic Acid	0	0	0	0	0	0	0	0	0	0	0	0.000461322	0	0	0	0	0	0.00038873	0	0	0	0.000281038	0	0	0	0	0	0	0	0	0	0	0	0.00043211	0	0
3-Methyl-L-Histidine	0	0	0	0	0	0	0	0	0	0	0	0.000283814	0.000471899	0	0	0	0	0.000383578	0.000312181	0	0	0.000467126	0	0	0	0	0	0	0	0	0.000498342	0.000337127	0.000404595	0.000286152	0	0.000472001
AceticAcid	0	0	0	0	0	0	0	0	0	0	0	0	0	0	0.000287712	0.00036917	0	0	0.000290811	0	0	0	0.000230323	0.000281669	0.000326538	0.000462663	0	0	0.000304044	0	0.000359323	0	0.000300105	0.000263813	0.000363458	0.000359519
Pyruvic-Acid	0	0	0	0	0	0	0	0	0	0	0	0	0	0	0	0.000302952	0	0	0	0	0	0	0	0	0	0	0	0	0	0	0	0	0	0	0	0
GuanidinoaceticAcid	0	0	0	0	0	0	0	0	0	0	0	0	0	0	0	0	0	0.00133878	0	0	0	0.00172761	0	0	0	0	0	0	0	0	0.00158174	0	0	0	0	0
Xylitol	0	0	0	0	0	0	0	0	0	0	0	0	0	0	0	0	0	0	0.000942152	0	0	0	0	0	0	0	0	0	0	0.00142223	0.000942921	0.00117933	0.00104271	0	0.00154224	0.00127928
2-Oxoglutarate	0	0	0	0	0	0	0	0	0	0	0	0	0	0	0	0	0	0	0.000683989	0	0	0	0	0	0	0	0	0	0	0	0	0	0	0	0	0
GlycolicAcid	0	0	0	0	0	0	0	0	0	0	0	0	0	0	0	0	0	0	0	0	0	0	0	0	0.000902632	0.000392972	0	0	0	0	0	0	0	0	0	0
5-AminoValericAcid	0	0	0	0	0	0	0	0	0	0	0	0	0	0	0	0	0	0	0	0	0	0	0	0	0	0	0.000489286	0	0	0	0	0	0	0	0	0
2-HydroxybutyricAcid	0	0	0	0	0	0	0	0	0	0	0	0	0	0	0	0	0	0	0	0	0	0	0	0	0	0	0	0	0.000557542	0	0	0	0	0	0	0
Acetone	0	0	0	0	0	0	0	0	0	0	0	0	0	0	0	0	0	0	0	0	0	0	0	0	0	0	0	0	0	0.000163811	0.000217731	0	0	0	0	0.000108794

## Sheet: ASICS_IUGR_MATERNAL
	iugr_maternal_1	iugr_maternal_2	iugr_maternal_3	iugr_maternal_4	iugr_maternal_5	iugr_maternal_6	iugr_maternal_7	iugr_maternal_8	iugr_maternal_9	iugr_maternal_10	iugr_maternal_11	iugr_maternal_12	iugr_maternal_13	iugr_maternal_14	iugr_maternal_15	iugr_maternal_16	iugr_maternal_17	iugr_maternal_18	iugr_maternal_19	iugr_maternal_20	iugr_maternal_21	iugr_maternal_22	iugr_maternal_23	iugr_maternal_24	iugr_maternal_25	iugr_maternal_26	iugr_maternal_27	iugr_maternal_28	iugr_maternal_29	iugr_maternal_30	iugr_maternal_31	iugr_maternal_32	iugr_maternal_33	iugr_maternal_34	iugr_maternal_35	iugr_maternal_36	iugr_maternal_37	iugr_maternal_38	iugr_maternal_39	iugr_maternal_40	iugr_maternal_41
D-Glucose	0.0211704	0.0428821	0.0318443	0.0257776	0.0315636	0.024751	0.0221359	0.0262443	0.0238112	0.0195982	0.0220116	0.024753	0.0201822	0.0195499	0.0140298	0.010034	0.0294646	0.0278603	0.0336184	0.0283669	0.0281172	0.0298348	0.0198711	0.0208839	0.0196401	0.0361159	0.0299935	0.0259622	0.0412178	0.0366324	0.0346424	0.033737	0.0371848	0.0417799	0.0194131	0.0184868	0.00865742	0.028289	0.0211619	0.0240563	0.0223164
L-GlutamicAcid	0.00534192	0.00258802	0.00393577	0.00436486	0.00356132	0.00364111	0.00435003	0.00320069	0.00411826	0.00291695	0.00485818	0.00402873	0.00362257	0.00612236	0.00618291	0.00512601	0.00272422	0.00176767	0.00240844	0.00302539	0.00265134	0.00262442	0.00400053	0.00259411	0.00465861	0.00188575	0.00275104	0.00318773	0.00181195	0.00477653	0.00338177	0.00403679	0.00127761	0.00285437	0.00268131	0.00526372	0.00691993	0.00209391	0.00405964	0.00326682	0.00318804
3-Hydroxybutyrate	0.00474193	0.00237092	0.00370279	0.00727344	0.00398043	0.00965275	0.00117241	0.00222169	0.00133573	0.000922402	0.000927835	0.00190927	0.00108752	0.00130076	0.0007661	0.00405329	0.00135994	0.00293946	0.00196819	0.00349962	0.00117039	0.000347135	0.00687369	0.00081362	0.000841172	0.0020925	0.00233607	0	0.000831652	0.00817845	0.00459766	0.00218539	0.00046634	0.000548789	0.00117637	0.00629348	0.00989009	0.00462889	0.00303068	0.000823388	0.00319276
L-Alanine	0.00465156	0.00455359	0.00710879	0.00628037	0.0057242	0.00633924	0.00729192	0.00496451	0.0072403	0.00375597	0.00863603	0.00564114	0.00887818	0.005948	0.00653156	0.0060112	0.0063095	0.00492832	0.0041551	0.00676501	0.00715311	0.00787946	0.00700913	0.00855245	0.0115131	0.0082088	0.00518004	0.00843478	0.00489832	0.00660037	0.00435295	0.00503525	0.00578728	0.00556102	0.00574347	0.00690502	0.00864621	0.00385806	0.00737182	0.00591817	0.00579042
L-Arginine	0.00401934	0.00381038	0.00406787	0.00359535	0.00409582	0.00409492	0.00395377	0.00418382	0.0034458	0.00355629	0.00386036	0.00399486	0.00315508	0.00363721	0.00368153	0.00359225	0.00427539	0.00356112	0.00445728	0.00470795	0.00328791	0.00410795	0.00373007	0.00389624	0.00452922	0.00345173	0.00429608	0	0.00470545	0.00448076	0.00358815	0.00514899	0.00422726	0.00496719	0.00307238	0.00405013	0.00303675	0.00345518	0.00393612	0.00332858	0.00329795
L-Lysine	0.00401399	0.00127902	0.00190994	0.00229163	0.00165236	0.00156066	0.00185056	0.00204327	0.00214322	0.00160934	0.00140691	0.00115096	0.00179373	0.00131037	0.00114388	0.00193279	0.00175825	0.00144402	0.00168233	0.00252841	0.00165795	0.00206288	0.00223456	0.00332144	0.00150177	0	0.00110878	0.00363505	0.00142658	0.00140298	0.00168961	0.00135537	0.000891186	0.00217453	0.00166783	0.00176414	0.00177256	0	0.000967365	0.00161383	0.00131208
L-Proline	0.00348954	0.00229265	0.00271928	0.00228577	0.00218424	0.00265225	0.0031295	0.00272473	0.00315019	0.0050804	0.004263	0.00466957	0.00367632	0.00574307	0.00484207	0.00548073	0.00307585	0.00295606	0.00265778	0.00204209	0.00381581	0.00194968	0.00301071	0.0027964	0.00392746	0.00198535	0.00235993	0.00269862	0.00238849	0.00115493	0.0019889	0.00231718	0.00302217	0.00139598	0.00383573	0.00380177	0.00444505	0.00300111	0.0041614	0.00338251	0.00380504
L-Glutamine	0.00332452	0.00414021	0.0054347	0.0076128	0.0056797	0.00533991	0.00618888	0.0061763	0.00474144	0.00366341	0.00552607	0.00315987	0.00466873	0.00390387	0.00522545	0.00542376	0.00454481	0.00450701	0.00401644	0.00301505	0.00395193	0.00462028	0.00506052	0.00539642	0.00376886	0.00244983	0.00421431	0	0.00480583	0	0.00444516	0.00384309	0.00761535	0	0.00255932	0	0.0050389	0.00278024	0.00326021	0.00511198	0.00452026
L-Valine	0.00328786	0.00186869	0.00237468	0.00320145	0.00174421	0.00306808	0.00330328	0.00264683	0.00313652	0.00204522	0.00272372	0.00315363	0.00435103	0.00263454	0.00326086	0.00343888	0.00266845	0.00298293	0.00219398	0.00272544	0.00351996	0.00267467	0.00356495	0.00570954	0.00373836	0.00166106	0.00247078	0.0033597	0.00204593	0.00193943	0.00234249	0.00244259	0.00280364	0.00284862	0.00218366	0.00364314	0.00502114	0.00226687	0.00292629	0.00300644	0.00304812
L-Leucine	0.00312673	0.00127002	0.00214689	0.00293703	0.00198708	0.00328738	0.00295099	0.00173175	0.00283745	0.00188537	0.00281379	0.00231393	0.00400927	0.00217509	0.00238437	0.00312051	0.00262374	0.00282129	0.00171153	0.00255107	0.00278114	0.00241211	0.0034737	0.00512713	0.00398899	0.00179188	0.00250335	0.00336217	0.00213985	0.00193749	0.00180695	0.00244145	0.002123	0.00238261	0.00241865	0.00426692	0.00509159	0.00243795	0.00241037	0.00276713	0.00308417
Taurine	0.00308193	0.00241399	0.0025338	0.00225464	0.0024167	0.00197648	0.00290313	0.00246234	0.00279281	0.00216188	0.00300308	0.00202319	0.00159411	0.00220383	0.00192994	0.00248015	0.0029036	0.00227039	0.00275121	0.00250039	0.00249091	0.00226203	0.00198132	0.00279693	0.00247101	0.00256222	0.0021184	0.00307313	0.00288151	0.00230133	0.00231233	0.00287896	0.00247336	0.00252179	0.00114116	0.00230881	0.00175464	0.00113946	0.00168324	0.00210873	0.00203761
GlycericAcid	0.00291736	0.00154358	0.00365479	0.00277053	0.00278915	0.00192182	0.00343473	0.00241212	0.0036755	0.0020813	0.000931889	0.00227979	0.000876455	0.00150214	0.0013916	0.00406472	0.00136634	0	0.00210264	0.00219474	0.00160444	0.00185249	0.00191127	0.00221514	0.00325464	0.00238935	0.00171375	0.000971121	0.00227684	0.00231119	0.00206479	0.0023194	0.00175942	0.00213774	0.00128582	0	0.00130559	0.00139121	0.00218557	0.00205889	0.00114708
D-Glucose-6-Phosphate	0.00271785	0.00223091	0.00325712	0.00350586	0.00272833	0.00301169	0.00357332	0.00276742	0.00290053	0.00215635	0.00274648	0.0028504	0.00288821	0.00244615	0.00290505	0.00270435	0.00365944	0.00258618	0.00345671	0.00310718	0.00308394	0.00273593	0.00291209	0.0033223	0.00392389	0.00292374	0.00279806	0.00271832	0.00261093	0.00317241	0.00275045	0.00284922	0.00299133	0.00252617	0.00241693	0.00360644	0.002949	0.00279506	0.00314451	0.00317035	0.00288174
D-Sorbitol	0.00270854	0.00390824	0.00334441	0.00270097	0.00376674	0.00296713	0.00268485	0.00302792	0.00307373	0.00185384	0.00160847	0.00260091	0.00101956	0.00135553	0.00101869	0.00619001	0.00272699	0.00269283	0.00309619	0.00340537	0.00298816	0.0011963	0.00222162	0.00239884	0.00173592	0.0047522	0.00269288	0.0020887	0.00349392	0.00370144	0.00322507	0.00300708	0.0028372	0.00359626	0.00154746	0.00161227	0	0.00240624	0.00262828	0.00248087	0.00203882
trans-4-Hydroxy-L-Proline	0.00250272	0.00351041	0.00296216	0	0.00334019	0.00208313	0.00224674	0.00318768	0.00209533	0.00286551	0.00260779	0.00352858	0.00120975	0.00287469	0.00239664	0.00132905	0.0020436	0.00248898	0.00317744	0.00206587	0.00218855	0.00201004	0.00105927	0.00116869	0.00104314	0.00246213	0.00230863	0	0	0	0.00297422	0.00294258	0	0	0.0014673	0	0	0.00215607	0.00152373	0.00155744	0.0019069
L-Glycine	0.0023668	0.00130593	0.00232352	0.00287072	0.00219133	0.00197677	0.00308704	0.00202806	0.00317667	0.00136629	0.00278347	0.00179645	0.00206239	0.00222822	0.00241169	0.00300105	0.0026542	0.00130296	0.00181052	0.00184778	0.00201016	0.00135541	0.00179968	0.00262202	0.00314027	0.00150921	0.00202157	0.00281588	0.00209762	0.00178422	0.00140106	0.00201877	0.00189068	0.00202919	0.00115238	0.00253288	0.00244745	0.0012303	0.00187994	0.0020008	0.00181105
L-Cystine	0.00231829	0.00192149	0.00199881	0.0022422	0.00195875	0.00224289	0.00212694	0.00250235	0.00196688	0.000781667	0.00136662	0.00103776	0.00181953	0.0013063	0.00135796	0.00224155	0.00170667	0.00180958	0.0021094	0.00155107	0.00149248	0.000964044	0.00206393	0.00118857	0.00194085	0.00147359	0.00151697	0.00201299	0.00137484	0.00206339	0.00197111	0.00161551	0.00144088	0.00147134	0.000964034	0.00148346	0.00215774	0.00158518	0.00136059	0.00164916	0.00156549
Myo-Inositol	0.00208009	0.00167544	0.00161446	0.00120662	0.00151336	0.00105278	0.00141388	0.00145245	0.00141094	0.00129168	0.00124993	0.00157252	0.00109114	0.00135006	0.00107386	0.00147507	0.0014935	0.000792408	0.00159272	0.00137249	0.00123052	0.00178491	0.000938052	0.000734844	0.00107466	0.00195455	0.001681	0.00147496	0.00151833	0.00132177	0.00147321	0.00179264	0.00191645	0.00127244	0.00101613	0.00121176	0.000709463	0.00161618	0.0015642	0.00118465	0.00151079
L-Serine	0.00202221	0.000974359	0.00178373	0.00189307	0	0.0019398	0.00256097	0.0009355	0.00170843	0.00137063	0.00267862	0.00179761	0.00133844	0.00205795	0.00218125	0.00348608	0.00188085	0.00174878	0.00200035	0	0.00143885	0.00217162	0.00145303	0.00185631	0.00255577	0.00101301	0	0	0.00189212	0	0.00130722	0.00101031	0.00119112	0.000902657	0	0.00177573	0.00229944	0.00102038	0	0	0
PyroglutamicAcid	0.00197869	0	0.001824	0.00278245	0.00148458	0.00168639	0.00171238	0.00223243	0.00186896	0.00280978	0.00390249	0.00248571	0.000879038	0.00390038	0.0044048	0.00323227	0.000751147	0	0.00155409	0	0	0	0.00179845	0.000682036	0.00126111	0.000530135	0.000715751	0	0.000766156	0.00155197	0.00111974	0.00101026	0.000654268	0.00114154	0	0.00118622	0.00216474	0.00128804	0.00128071	0.000997954	0.00113569
D-GlucuronicAcid	0.00188994	0.00421291	0.00225885	0.00191579	0.00234745	0.00128392	0.00119982	0.00205723	0.00204398	0.00275764	0.00257964	0.00313638	0.00125114	0.00270257	0.00250098	0	0.00113349	0.00237661	0.00238608	0.00346083	0.00223794	0.00203683	0.00105745	0	0	0.00290839	0.00312789	0.00246939	0.00373376	0.00249552	0.0027968	0.00324303	0.00279213	0.00362365	0.00177416	0.00111521	0	0.00285559	0.00135156	0.00222009	0.00236791
Ethanolamine	0.001723	0.00248665	0.002037	0.00223877	0.00209661	0.00207403	0.00220805	0.00207544	0.0022805	0.00189813	0.00175232	0.00202865	0.0024082	0.00168506	0.00151913	0.0023318	0.00225293	0.00215415	0.00253355	0.00172027	0.00250057	0.00169489	0.0020462	0.0018254	0.00186689	0.00240276	0.00195819	0.00194559	0.00205452	0.00186913	0.00211221	0.00212691	0.00230196	0.0019104	0.00155741	0.00179937	0.00130705	0.00161992	0.00188731	0.00221031	0.00162814
D-Mannose	0.00172247	0.00247556	0.00230774	0.00192044	0.00211655	0.00235242	0.00278135	0.00208	0.00230968	0	0	0.00174089	0.00189637	0	0	0	0.00240277	0.00161158	0.00221249	0.00266786	0.00208276	0.00290141	0.00255646	0	0.0017896	0.00192076	0.00255376	0.00250109	0.00270868	0.0023522	0.00157812	0.00280915	0.00220663	0.002387	0.00180236	0.00257542	0.00107943	0.00189562	0.00196219	0.00246342	0.00201392
L-Isoleucine	0.00167173	0.000857914	0.00100862	0.00126989	0.00107698	0.00156114	0.00138629	0.00124517	0.00128386	0.00106289	0.00141783	0.00121143	0.00209993	0.00121556	0.00131018	0.00136573	0.00131374	0.0016736	0.000963426	0.00121371	0.00170758	0.00147457	0.00203069	0.00261597	0.00179893	0.000861347	0.00118455	0.00178552	0.000978425	0.000860252	0.000955509	0.00102151	0.0010421	0.00114758	0.001407	0.00224484	0.00273743	0.00136239	0.00150318	0.00131834	0.00168782
L-Aspartate	0.00151524	0	0.00146831	0.00160437	0.0013784	0	0.00218615	0.00147955	0.00169788	0.00182044	0.00194126	0	0.00104129	0.0015836	0.00181127	0.00182957	0	0	0.00150503	0	0.00119601	0	0	0	0.00175392	0	0	0	0	0	0	0.0014985	0	0	0	0.00100596	0	0	0.00119057	0.00130439	0
2-AminobutyricAcid	0.00135614	0.000702245	0.00121699	0.00140821	0.00109584	0.00169918	0.000854542	0.000927535	0.00126605	0.000838499	0.00143596	0.00115376	0.00213176	0.0010053	0.000831569	0.00107063	0.00157005	0.00194915	0.000890501	0.00153207	0.00205784	0.00122934	0.00236713	0.00370282	0.00212137	0.000799591	0.00135007	0.00178206	0.00122883	0.000929097	0.00137856	0.00154981	0.00142731	0.00146927	0.00208486	0.00294482	0.00309204	0.00158433	0.00144377	0.0014538	0.00218857
2-AminoAdipicAcid	0.00129076	0	0	0.000720744	0	0	0.00110164	0.000868273	0.000993029	0.000794203	0.000906651	0.00122623	0.00062537	0.00134457	0.00104906	0.0010488	0.00085221	0	0.00131681	0.000961001	0	0	0	0	0	0	0	0	0	0	0	0	0	0	0	0.000842106	0	0	0	0.00104227	0.000829746
D-Fucose	0.00119766	0.000840199	0.000756594	0.000662602	0.000889108	0.00128749	0.00099819	0.000766509	0.000847923	0.000799069	0	0.000767835	0.000848006	0.000442244	0.000574589	0.000739974	0.000961642	0.00110407	0.000602335	0.00105765	0.000698633	0.000902675	0.00126325	0.000800297	0.00106813	0.000879131	0.00103185	0.00103447	0.000371668	0.00061038	0.000407713	0.000703446	0.000390495	0	0.000925154	0.0010694	0.00144465	0.000881881	0.000718325	0.000926542	0.000806243
AscorbicAcid	0.0011925	0.00147635	0.00104917	0	0	0.00104739	0.0014452	0	0.000798616	0.00180306	0	0	0	0.00120473	0	0	0	0	0.00123566	0	0.00088253	0.00113594	0	0	0	0	0	0	0.000608569	0	0.000859394	0.000514363	0	0.00120503	0.00360908	0	0	0	0.00099468	0	0
L-Ornithine	0.00115098	0	0	0.000830141	0	0	0.00115589	0	0.000965024	0	0.000711022	0	0.000992395	0.00123894	0.00118358	0.00183776	0	0	0	0	0	0	0.000609475	0.00111288	0	0	0	0	0	0	0	0	0	0	0	0	0.00104725	0	0.000732098	0.000679821	0
Cadaverine	0.00111968	0.000444262	0.000595356	0	0.000482395	0.000792483	0.000506129	0.000976924	0.000776865	0.000738666	0.000916216	0.000969439	0.000701425	0.000989812	0.000828351	0.00092639	0.000625928	0.000804819	0.000750563	0.00083367	0.000848584	0.000506744	0.000622655	0.00103806	0.000747718	0.000797618	0.00051231	0	0.000569913	0	0.000580966	0.000735697	0.000492144	0.000432928	0.00077834	0.000553887	0.00074907	0.000415466	0.000765376	0.0011454	0.000661935
Threitol	0.00110502	0.00116577	0.00165642	0.0011511	0.00115659	0.00070247	0.00139873	0.00142234	0.00125691	0.00326604	0.00229896	0.00206885	0.000821658	0.00373215	0.00474679	0.00140781	0.000947271	0.00127256	0.00171377	0.0022994	0.00148305	0.00117741	0.00170203	0.00149985	0.00214861	0.000870562	0.00300181	0.00301351	0.0028091	0.00253276	0.00247291	0.00381839	0.00320662	0.00267763	0.00267753	0.00334886	0.00251837	0.00309279	0.00321396	0.00269009	0.00271988
D-Fructose	0.00109583	0.00206429	0.000981602	0.000978273	0.00172581	0.00232954	0.00103185	0.00167863	0.00132459	0.0013752	0.00122084	0.00187021	0.00189287	0.00125672	0.00130125	0.00183947	0.0022416	0.00211366	0.00153862	0.00256503	0.00189911	0.00304308	0.00211215	0.00126156	0.00268156	0.00288594	0.00272274	0.00154059	0.00220519	0.0018903	0.00145023	0.00212661	0.00186072	0.00170262	0.00114738	0.00186128	0.00173039	0.00265354	0.00182745	0.00203526	0.00224524
L-Arabitol	0.00100388	0	0.000776653	0.000899182	0.000563858	0	0.0012695	0.000641112	0.00121945	0.00210156	0.000532212	0.000910866	0	0.00255999	0.00367207	0.00178555	0	0	0.000599128	0.00145753	0	0	0	0.000888477	0.00123928	0	0.00139309	0.00173832	0.00107849	0.000866845	0.000780084	0.00155743	0.000836668	0.00069246	0.000949395	0.000679908	0.00129017	0.0005767	0.00116904	0.00124304	0.000823065
L-Phenylalanine	0.000984615	0	0.000689442	0.000756831	0.000676259	0	0.00122443	0.000693384	0.00105125	0.00070896	0.0011206	0	0	0.000749898	0.00086008	0.00128573	0	0	0	0.000654195	0	0	0	0.000605845	0.000706134	0	0	0.000853447	0.000674265	0	0	0.00079716	0	0.000555357	0	0.000536987	0.000570935	0	0	0	0
Creatine	0.000872723	0.000532761	0.00041937	0.00093677	0.000373023	0.000459354	0.000784127	0.0010508	0.000518494	0	0.00069415	0.000419804	0.000367626	0	0.0003894	0.000684778	0.000507899	0.00044161	0.000714035	0.000370386	0.000526455	0.000261481	0.000321757	0.000554687	0.000404078	0.000255664	0.000337003	0.00066115	0.000649361	0.000483841	0.000619421	0.000815584	0.000494786	0.000524256	0.000509624	0.000469367	0.000390888	0.00048163	0	0.000455825	0.000475245
L-Citrulline	0.000817464	0	0	0	0	0	0	0.00070122	0	0	0	0	0	0	0	0	0	0	0	0	0	0	0	0	0	0	0	0	0	0	0	0	0	0	0	0	0	0	0	0	0
N-Acetylglycine	0.00081619	0.000927812	0.000944544	0.000921499	0.000880774	0.00120987	0.00111471	0.000920644	0.00093338	0.00140897	0.00153534	0.00137166	0.00129966	0.00153151	0.0017515	0.000704949	0.0011773	0.000827029	0.000754277	0.00107314	0.000999349	0.0011297	0.00116093	0.000921623	0.00150724	0.000662075	0.000933122	0.00108961	0.00113918	0.00106536	0.000718656	0.00102975	0.00126585	0.00102914	0.000827334	0.00119418	0.00120468	0.000981481	0.00110973	0.00102511	0.000724919
1,3-Diaminopropane	0.000733376	0.000427863	0.000725534	0.000822403	0.000690618	0.000473595	0.000954908	0.000973886	0.00099414	0.000891156	0.000600193	0.000452822	0.000421079	0.000724927	0.00064648	0.000850885	0	0.000453518	0.00063452	0	0.000485597	0	0.000467499	0	0.000396883	0	0.000579665	0.000910495	0.000431151	0.000554637	0.00060971	0.000831736	0.000542968	0.000555518	0	0.000487729	0	0	0.000496385	0.000504553	0
Galactitol	0.000707733	0.000840816	0.000630573	0.000722627	0.000635863	0.000524706	0.000751975	0.000698164	0.000808826	0.00134291	0.000928721	0.000954458	0.00048522	0.0021832	0.00175594	0.000861651	0.000644914	0.000705387	0.000515795	0.00228985	0.00109727	0	0.000974471	0.00126071	0.00129541	0.000615946	0.00193646	0.00200329	0.00154435	0.00154544	0.000769976	0.00138765	0.00127621	0.00145742	0.00172333	0.00168151	0.00145652	0.00123415	0.00165803	0.00160327	0.0019832
EthylmalonicAcid	0.000695577	0	0	0	0.000617952	0	0.00057186	0.000403511	0	0	0.000493816	0	0.000928522	0.000367962	0.000488663	0.000609661	0.000673979	0.000599487	0	0	0.000562877	0	0.000938038	0	0.000670169	0	0	0.000753975	0	0	0.000559359	0	0	0	0	0.000608791	0.000998634	0.000519846	0.000411904	0	0.000832491
L-Tyrosine	0.000693042	0.000297288	0.000584265	0.000421315	0.000537334	0	0.000462722	0.000442724	0.000542962	0.000515293	0.000443444	0.000341999	0.000322904	0.000541982	0.000479293	0.000524324	0.000514403	0	0	0.000506826	0.000373873	0.000308399	0	0.000715153	0	0	0.000322267	0.000643191	0.000509803	0.000357025	0.000495495	0.000327476	0	0.000496973	0.00041035	0.00039722	0.000345572	0	0	0	0.000299338
L-Methionine	0.000656542	0	0.000727908	0.000737139	0.000771817	0.000422534	0.000634602	0.000936814	0.000763552	0.000361643	0.000672601	0.000510476	0.000409704	0.000481966	0.000658306	0.000939685	0.000532863	0	0.000658572	0.000542097	0.000491473	0.000377639	0.000591301	0.0007483	0.000769336	0.000404186	0.000505125	0.00116443	0.000571479	0	0	0.000595774	0.000683993	0	0.000398919	0	0.000683874	0.000392356	0.000468215	0.00070169	0.000535857
Methanol	0.000655335	0.00389319	0.00195025	0.00112875	0.00292098	0.00405359	0.00307921	0.00136096	0.00115392	0.0326706	0.00194618	0	0.0111967	0.00189715	0.00286268	0.00137198	0	0.00683528	0.000829408	0	0.00330625	0	0	0.00042851	0	0	0	0.00158744	0.00182157	0.00110806	0.00234831	0	0.000310115	0.000988681	0.0375338	0.00155052	0	0	0.0020263	0.000329869	0.0052008
Propionate	0.000623628	0	0	0.000667464	0	0	0	0	0	0	0	0	0.00062589	0	0	0.000584375	0	0	0	0	0	0	0	0.000442108	0	0	0	0.000669941	0.000454707	0	0	0	0.000501482	0	0	0	0.000725995	0	0	0	0
GABA	0.000618465	0	0	0.000417636	0	0	0.00148832	0.00106903	0.00126987	0.000742658	0.0010861	0.00103487	0.00084426	0.00188393	0.00214083	0.00136537	0	0	0.00096627	0	0.000614336	0	0	0	0.00133709	0.000616825	0	0	0.000594322	0	0	0.000648233	0.000567651	0	0	0	0.00083699	0.000660363	0	0.00118738	0
PantothenicAcid	0.000615225	0.000528231	0.000575594	0.00066002	0.000659087	0.000746	0.000570433	0.000541947	0.000677009	0.000538246	0.000782004	0.000663369	0.000809937	0.000551787	0.000654524	0.00061786	0.000544924	0.000750464	0.000486603	0.000724251	0.000736235	0.000612621	0.000820488	0.000764956	0.000760146	0.000659237	0.000585392	0.000754734	0.000637264	0.000975698	0.000542272	0.000653693	0.000596086	0.000561677	0.000842094	0.00114109	0.000852197	0.000643487	0.00068184	0.000524017	0.000643594
L-Carnitine	0.000603409	0.000789085	0.000779131	0.00088918	0.000828017	0.000559015	0.000768469	0.000701805	0.000755932	0.000679666	0.000887408	0.000512349	0.000515234	0.000791773	0.00172981	0.000758503	0.000643488	0.000526232	0.000852758	0.000611396	0.000522556	0.000614319	0.000407703	0.000565793	0.000852444	0.000634355	0.000643346	0.00129435	0.000874621	0.00096774	0.000905978	0.000853021	0.000902747	0.000930179	0.000470711	0.000421224	0.000714811	0.000481183	0.000572065	0.000671721	0.000511653
CholineChloride	0.000592481	0.000301082	0.000269871	0.000305911	0.00034172	0.000356787	0.000556685	0.00049605	0.000486374	0.00035954	0.000404374	0.000268423	0.000453335	0.000421957	0.000882398	0.000426301	0.000328623	0.000334705	0.000294846	0.00033857	0.000168905	0.000179921	0.000373193	0.000343839	0.000517874	0.000160179	0.000272743	0.000620303	0.00028159	0.000333128	0.000272582	0.000489319	0.000516162	0.000191236	0.000244993	0.000289511	0.000602321	0.000172104	0.000281261	0.000441725	0.000162437
L-Threonine	0.00055123	0.000416166	0.000434515	0.000532034	0.000562779	0.000910059	0.000536863	0.000621846	0.000622994	0.00047714	0.000588711	0.000487169	0.000870002	0.000473178	0.000620475	0.000768967	0.000748006	0.000481726	0.000461305	0.000686462	0.000750966	0.000312734	0.00104355	0.000803163	0.000835515	0.000618222	0.000527397	0.000516687	0.000305984	0.000417393	0.000384282	0.000376132	0.000315711	0	0.000648653	0.000911794	0.00104182	0.000672454	0.00091232	0.000836853	0.000731061
Creatinine	0.000546553	0	0.000392086	0.000317486	0.000401619	0.00044781	0	0.000258788	0.00047844	0	0.000399595	0.000527393	0.00031778	0.000229342	0	0.00114102	0.000342278	0.000187192	0	0.000490453	0.000280258	0	0.000202212	0.000455352	0.000281996	0.000396656	0.000199095	0.000436758	0.000488218	0	0.000339973	0.000650822	0	0.000393897	0.000311553	0.000295467	0.000402065	0.000316662	0	0.000329496	0
MethylmalonicAcid	0.0005208	0.000257652	0.000302451	0.000314085	0.000324474	0.000485201	0.000546293	0.000328754	0.000525053	0.000365413	0.000420192	0.000391206	0.000658009	0.000395518	0.000475059	0.000580194	0.000567785	0.000447677	0.000274368	0.000748293	0.000474465	0.000310617	0.000711409	0.000668612	0.000329658	0.000684151	0.000779372	0.000364524	0	0.000273059	0	0	0.000254355	0	0.000515953	0.000613809	0.000927893	0.000319774	0.000496587	0.000526305	0.00040346
3-MethyladipicAcid	0.000456414	0	0	0	0	0	0	0	0	0	0	0	0	0	0	0	0	0	0	0	0.000677069	0	0	0	0	0	0	0	0	0	0	0	0	0	0	0	0	0	0	0	0.000938739
Valerate	0.000452666	0	0	0.0005321	0	0.000684097	0	0	0	0	0.000488574	0	0	0	0	0	0	0	0	0.00052642	0	0	0.000473096	0.000343312	0	0	0	0.000291301	0	0	0	0	0	0	0.000625776	0	0	0	0.000351209	0.000443784	0.000584295
Lactate	0.000446347	0.000289856	0.000328853	0.000371196	0.000466534	0.000523516	0.000423494	0.000438434	0.000497963	0.000379717	0.000454234	0.000368622	0.000682613	0.000376178	0.00036858	0.000579869	0.000613716	0.000351165	0.000330587	0	0.000540029	0	0.000685581	0.000560663	0.000741609	0.00057263	0.000376003	0	0	0.000327228	0.000291371	0	0	0	0.000435023	0.000712903	0.000870872	0.000466812	0.000660888	0.000414479	0.00054534
PropyleneGlycol	0.000355701	0	0.000357288	0.000262651	0.000336037	0	0	0.000289712	0.000282201	0.000324639	0	0.000327701	0	0.000331456	0	0	0	0	0.000334396	0.000640079	0.000296947	0.000348215	0	0	0	0.000257263	0.0005855	0.000339179	0.000385999	0.000365138	0.000877542	0.000404815	0.000409118	0.000426454	0.000494724	0.000554811	0.00046962	0.000907628	0.000856075	0.000421745	0.000577063
SebacicAcid	0.000351619	0	0	0	0.000391843	0	0	0.000340481	0.000432575	0.000324043	0	0	0.000485238	0	0	0	0.000314125	0	0	0	0	0	0.000495507	0.00036324	0.000571687	0	0	0.000328037	0	0	0	0	0	0	0	0	0.000609848	0	0.000269235	0.000259947	0
SyringicAcid	0.00033341	0.000528436	0.000432287	0.000404022	0.000432538	0.000444336	0.000419867	0.000452358	0.000431266	0.000255908	0.000325402	0.000667181	0.000329875	0.000468462	0.000467689	0.000279707	0.00052472	0.000450517	0.000517798	0.000385301	0.000793539	0.000821866	0.000392535	0.000572898	0.000364195	0.000542532	0.000727754	0.000264307	0.000454946	0.000922608	0.000940029	0.000385303	0.000522253	0.000461681	0.000456969	0.000480169	0.00016544	0.000298347	0.000305448	0.000353929	0.000289905
Betaine	0.000333267	0.000333538	0.000234762	0.000231693	0.000258176	0.000306567	0.000307885	0.000335723	0.000600051	0.000238124	0.000287731	0.00039339	0.000265309	0.000231545	0.000282171	0.000423673	0.000163322	0.000228142	0.000342462	0.000402936	0.000161218	0.000345863	0.000272103	0.000364864	0.000357557	0.000156922	0.00030965	0.000489221	0.00027005	0.000210005	0.000326016	0.000358859	0.000301431	0.000242907	0.000163056	0.000351312	0.00031554	0.00021864	0.000286543	0.000284965	0.000268573
Isobutyrate	0.000217486	0	0	0	0	0.000203103	0	0	0	0	0	0.000268385	0	0	0	0	0	0.000256374	0	0.000396971	0.000266642	0	0.000224773	0.000246157	0	0	0.000300631	0.000183463	0	0	0.000186783	0	0	0.000193551	0.000229808	0.0002943	0.000235077	0.000224234	0.000261717	0.000212276	0
Phosphocholine	0.00021338	0.000164649	0.000252564	0.000276147	0.000244325	0.00017011	0.000249961	0.000242733	0.00021223	0.000227921	0	0.000122136	0.000215134	0.000306767	0.000414125	0.000275311	0.000209721	0.000236914	0.00023649	0.000201446	0.00017934	0.000182563	0.000191289	0.000191942	0	0.000189173	0.000219663	0.000436048	0.000153702	0.000226811	0.00028254	0.000188613	0.000255213	0.000146524	0.00022336	0.000168723	0.000327051	0.00018713	0.000195459	0.000244089	0.00016139
beta-HydroxyisovalericAcid	0.000188848	0	0	0.000138771	0.000173359	0.000202543	0	0.000130895	0	0	0	0	0	0	0	0.000133216	0	0.000157662	0	0.000113126	0	0	0.000224464	0.000114726	0	0	0	0.000185982	0	0	0	0	0	0	0	0.000175716	0.000289081	0.000144681	0.000183702	0.000136343	0.000156024
TMAO	0.000185868	0	0	0	0	0	0	0	0.000120858	0	0.000134268	0	0	0	0	0.000103756	0	0	0	0	0	0	0	0	0	0	0	0	0	0	0	0	0.000148095	0	0	0	0.000140748	0	0	0	0
O-Acetyl-L-Carnitine	0.000164964	0	0	0	0	0	0	0	0	0	0	0	0	0	0	0	0	0	0	0	0.000124324	0	0.000189566	0	0	0	0	0	0	0	0	0	0	0	0	0	0	0	0	0	0
alpha-HydroxyisobutyricAcid	0.000148075	0	0	0	0.00011897	0.000275156	0.000148199	0.000154002	0.000142384	0.000126637	0.000163045	0.000113384	0.00021036	0.000128628	0.000145174	0.000229526	0.000217312	0.000115414	0.000145717	0.000175445	0.000230521	0	0.000266844	0.000221605	0.000187309	0.000135977	0.0001654	0.000115824	0	0	0	0	0	0	0.000189834	0.000244471	0.000302572	0.000209886	0.000335409	0.000214326	0.000248927
Hypotaurine	0	0.0012228	0.00069322	0.000552324	0.000714325	0.00084968	0.000918292	0	0.00117231	0.00235551	0	0	0.00144921	0.000816466	0.000945254	0	0	0.00138997	0.000716969	0	0.000778162	0	0	0	0.000658004	0	0	0	0.000644997	0.000837551	0.000771367	0.000833586	0	0.000443162	0	0.000777339	0	0.00060913	0.000742876	0	0.00119116
Butyrate	0	0.000455745	0.000515572	0.000645878	0.000697356	0.000802258	0	0.000733703	0	0	0	0	0	0	0	0.000560884	0.000469471	0.000628791	0	0	0	0	0.00084374	0.000590761	0	0	0	0	0	0	0	0.000508757	0	0	0	0.00123073	0.000592205	0.000712464	0.000630924	0	0.00101953
Pyruvic-Acid	0	0.00025057	0	0	0	0	0	0	0	0	0	0	0	0	0	0	0	0	0	0	0	0	0	0	0	0.000242295	0	0	0	0	0	0	0	0	0	0	0	0	0	0	0
IsovalericAcid	0	0.000233029	0.000302644	0.000362053	0.000408437	0.00052793	0.000311798	0.000343253	0	0	0.000579563	0.000483539	0.000507047	0.000340338	0	0.000478758	0.000401599	0.000442889	0	0.000446467	0.000309215	0.000421668	0.000480102	0.000331061	0	0.00036194	0.000283863	0.000419494	0.000215755	0.000632122	0.000435862	0.000368287	0.000204976	0.000245137	0.000717633	0.000832621	0.000636305	0.000515245	0.000504602	0.000418169	0.000618818
Dihydrothymine	0	0	0.000907276	0	0.00159511	0	0.000523296	0.000907805	0	0.000470186	0.000416858	0	0	0	0.000413022	0.0014268	0	0	0	0	0	0	0	0	0	0	0	0	0	0	0	0	0	0	0	0	0	0	0.0014679	0	0
Inosine	0	0	0.000709629	0.000689709	0	0	0	0	0	0	0	0.000783667	0	0	0	0	0.000899928	0.000630763	0.000615208	0.000628179	0	0	0.000658054	0.000534255	0	0	0	0	0	0	0	0	0	0	0	0	0	0	0	0	0
Oxypurinol	0	0	0.000652569	0	0	0	0.000657523	0	0.000822516	0	0	0	0	0	0	0	0	0	0	0	0	0	0	0	0	0	0	0	0	0	0	0	0	0	0	0	0	0	0	0	0
AceticAcid	0	0	0.000472453	0.000425367	0	0.000325019	0.00062633	0.000493298	0.000751418	0	0	0.000460442	0	0.00026968	0	0.000328659	0.000380689	0	0.000269121	0.000836243	0	0	0.000756981	0	0.000650024	0	0.000394388	0.000299929	0.000454214	0	0.000515305	0.000981603	0.000367206	0	0	0.000376168	0.000768945	0.000287481	0	0	0.000290044
7-Methylxanthine	0	0	0.000460483	0	0.000418338	0.000501245	0	0	0.000424099	0	0	0	0.000441517	0	0	0	0.000451895	0	0	0.000390725	0	0.000540239	0.00041851	0	0	0.00028812	0.000292821	0	0	0.000322881	0	0	0.000300081	0.000467662	0.000363195	0.000430047	0.000573313	0	0	0.000244592	0
2-Oxobutyrate	0	0	0.000339717	0	0	0	0	0	0	0	0	0	0	0	0	0	0	0	0	0	0	0	0	0	0	0	0	0	0	0	0	0	0	0	0	0	0	0	0.000555432	0	0
S-Acetamidomethylcysteine	0	0	0.000263433	0	0.00045534	0.000424087	0.000442624	0	0.000443383	0	0	0.000659961	0.000772818	0	0.000905353	0.000456887	0.000794049	0.000344165	0.000374428	0	0.000386645	0.000318786	0.000432351	0.000475272	0	0	0.000410634	0	0	0	0	0.000264662	0	0	0	0.000965639	0	0.000503333	0.000362246	0.000580443	0
Acetoacetate	0	0	0.000200266	0.00030048	0	0.000287387	0.000250822	0	0.000226839	0	0.000264806	0.000255491	0.00020011	0.000495559	0.000444803	0.000176356	0	0	0	0	0	0	0.000150583	0	0.000249401	0	0	0.000213877	0	0.000275164	0.000499956	0	0	0	0	0.00014066	0	0	0.000139317	0.000224175	0.000153626
DehydroAscorbicAcid	0	0	0	0.00426164	0	0	0	0.00524412	0	0	0.00452157	0.0040279	0.0036369	0	0	0.00616031	0.00528371	0.00532768	0.005265	0	0.00533545	0	0	0.00530996	0.00435793	0.00857386	0.00723512	0	0	0	0.00511894	0	0	0	0.00388543	0.00514983	0	0.00504095	0	0	0.0050798
L-Tryptophane	0	0	0	0.00128789	0	0.000796035	0.00179707	0.00149735	0.00171061	0	0.00123272	0.00145247	0.000955359	0.00140107	0.00159795	0.00188179	0	0.0014226	0.00162602	0	0	0	0.00121201	0	0.00131314	0	0.00118906	0	0	0	0.00135799	0.00146109	0.00166044	0	0	0.000972553	0.000824882	0	0.00120306	0	0.0011101
2-Oxoglutarate	0	0	0	0.000743181	0	0	0	0.000571275	0	0	0	0	0	0	0	0	0	0	0	0	0	0	0	0	0	0	0	0.00162945	0	0.00159823	0	0	0	0	0	0.000824042	0	0	0	0	0
D-GluconicAcid	0	0	0	0	0.000593549	0	0	0	0	0	0	0	0	0	0	0.00180954	0	0	0	0	0	0.00170823	0	0	0	0.000658219	0	0.000497447	0	0.000667642	0	0	0	0.000855241	0	0	0	0	0	0	0
3-Methyl-L-Histidine	0	0	0	0	0.00059017	0	0	0.000241691	0	0	0	0	0	0	0	0	0	0	0	0	0	0	0	0	0	0.000225936	0	0	0.000286143	0.000628813	0	0	0	0	0	0	0	0	0	0	0
D-Galactose	0	0	0	0	0	0.00257167	0	0	0	0	0.00362724	0.00257366	0.00281146	0	0	0	0.00307834	0.00256259	0	0	0.00272443	0.00395923	0.00329818	0.00334334	0.00292817	0	0.0027634	0.00332229	0	0	0	0	0.00428423	0	0	0.00237416	0.00277585	0.00297907	0.00265053	0.00333926	0.00250604
3-Methylxanthine	0	0	0	0	0	0.000912009	0	0	0	0	0	0	0.000798195	0	0	0	0.0010156	0.0010463	0	0	0.000891041	0	0.000712998	0.000681539	0.000856858	0	0	0	0	0	0	0	0	0	0	0.000807125	0.000478809	0	0	0.000909936	0
1-Methyl-L-Histidine	0	0	0	0	0	0.000413178	0	0	0	0	0	0	0.000284416	0	0	0	0.000475029	0.000403034	0	0.000937293	0.000762166	0	0.00117029	0.00125479	0.000824785	0	0	0	0	0	0	0	0	0	0	0	0.00158555	0	0.00177856	0.00174999	0
Acetaminophen	0	0	0	0	0	0.00025408	0.000333966	0	0.000226401	0	0	0	0.000294403	0	0	0	0.000279605	0.000252575	0	0	0	0	0	0.000379023	0.000307454	0	0.000211792	0.000662891	0.000194181	0.000542476	0.000544513	0	0.000204848	0.000473873	0	0.000554124	0.000368897	0	0	0.000278414	0
Acetone	0	0	0	0	0	0.000237202	0.000133037	0	0.00013902	0	0.000111889	0.000112367	0	0.000130366	0.000137582	0	0	0	0	0	0	0	0	0.000193151	0	0	0.000113083	0	0.000121807	0.000106706	0	0	0	0	0	0.000385426	0.000180919	0.000194319	0	0	0
Glycerol	0	0	0	0	0	0	0.00103558	0.00172521	0	0.000904232	0	0	0	0	0	0	0.000863642	0	0	0	0	0	0.00107306	0	0.000767566	0	0	0.000831067	0	0.000801341	0.000747188	0.000583099	0	0	0.00052695	0.000893239	0.00108864	0.000701913	0.00119442	0.000846406	0.0007806
2-HydroxyphenylAceticAcid	0	0	0	0	0	0	0.000816066	0	0	0	0	0	0	0	0	0	0	0.000944886	0	0	0	0	0	0	0	0	0	0	0	0	0	0	0	0	0	0	0	0	0	0	0
Beta-Alanine	0	0	0	0	0	0	0.000423694	0.000448618	0.000611018	0.000448318	0	0	0	0	0	0	0	0	0	0	0	0	0	0	0	0	0	0	0	0	0	0.000446063	0	0	0	0	0.000445617	0	0.000420112	0	0.000519511
2-Oxoisovalerate	0	0	0	0	0	0	0	0.000411128	0	0	0	0.000305169	0	0	0.000290241	0.000340045	0	0.000706644	0	0	0	0	0.000397239	0	0	0	0	0	0	0	0	0	0	0	0	0	0	0	0.000425486	0.000441714	0
Citrate	0	0	0	0	0	0	0	0	0.0011112	0	0	0	0	0	0	0	0	0	0	0	0	0	0	0	0	0	0	0	0	0	0	0	0	0	0	0	0	0	0	0	0
Xylitol	0	0	0	0	0	0	0	0	0	0.00142739	0.00091334	0	0	0.00209288	0.00226211	0	0	0	0	0	0	0	0.000507017	0	0	0	0	0	0	0	0	0	0	0	0.00134132	0.00146944	0.000790218	0	0.00105963	0	0.00063736
Methylguanidine	0	0	0	0	0	0	0	0	0	0.00103994	0.00225572	0.0013962	0	0.0014662	0.00226158	0	0	0	0	0	0	0	0	0	0	0	0	0	0	0	0	0	0	0	0	0	0	0	0	0	0
3-PhenylPropionicAcid	0	0	0	0	0	0	0	0	0	0.000304352	0	0	0	0	0	0	0	0	0	0	0	0	0	0	0	0	0	0	0	0	0	0	0	0	0	0	0	0	0	0	0
GlycolicAcid	0	0	0	0	0	0	0	0	0	0	0.000554027	0	0	0.000453124	0.000500177	0	0	0	0	0	0	0	0	0.000578392	0.000465109	0	0	0	0	0	0	0	0	0	0	0	0	0	0	0	0
MandelicAcid	0	0	0	0	0	0	0	0	0	0	0.000310049	0	0.000307194	0	0	0	0.000295682	0	0	0	0.000293755	0	0.000294927	0.000331808	0	0.000272094	0	0	0	0	0	0	0	0	0	0.000259535	0.000323034	0.000307859	0	0.000318272	0
VanillicAcid	0	0	0	0	0	0	0	0	0	0	0	0.000529582	0.000594361	0	0	0	0	0	0	0	0	0	0	0	0	0	0	0	0	0	0	0	0	0	0	0	0.000301954	0.000953782	0	0	0
Glycogen	0	0	0	0	0	0	0	0	0	0	0	0	0.000985782	0	0	0	0	0	0	0	0	0.0018762	0	0	0	0	0	0	0	0	0	0	0	0	0	0	0	0	0	0	0
UTP	0	0	0	0	0	0	0	0	0	0	0	0	0.00063364	0	0	0	0	0	0	0	0	0	0	0.000436422	0	0	0	0	0	0	0	0	0	0	0	0	0	0	0	0	0
2-Propanol	0	0	0	0	0	0	0	0	0	0	0	0	0	0.000148744	0	0	0	0	0	0.000369067	0	0	0	0	0.00016051	0	0.000307338	0.000290401	0	0.000138681	0	0	0	0	0.000244445	0.000299202	0.000307963	0.000287969	0.00022473	0.000231118	0.000241641
SaccaricAcid	0	0	0	0	0	0	0	0	0	0	0	0	0	0	0	0.00268841	0	0	0	0	0	0	0	0	0	0	0	0	0	0	0	0	0	0	0	0	0	0	0	0	0
Levoglucosan	0	0	0	0	0	0	0	0	0	0	0	0	0	0	0	0.00160707	0	0	0	0	0	0.00185136	0	0	0	0	0	0	0	0	0	0	0	0	0	0	0	0	0	0	0
GuanidinoaceticAcid	0	0	0	0	0	0	0	0	0	0	0	0	0	0	0	0.000595521	0	0	0	0	0	0.000718972	0	0	0	0	0	0	0	0	0	0	0	0	0	0	0	0	0	0	0
CTP	0	0	0	0	0	0	0	0	0	0	0	0	0	0	0	3.72184e-05	0	0	0	0	0	0	0	0	0	0	0	0	0	0	0	0	0	0	0	0	0	0	0	0	0
D-Maltose	0	0	0	0	0	0	0	0	0	0	0	0	0	0	0	0	0.000455518	0	0	0	0	0.0025966	0	0	0.00103656	0	0	0	0	0	0	0	0	0	0	0	0	0	0	0	0
Adenosine	0	0	0	0	0	0	0	0	0	0	0	0	0	0	0	0	0.000351641	0.000495981	0	0	0	0	0	0	0	0	0	0	0	0	0	0	0	0	0	0	0	0	0	0	0
N-Acetyl-L-AsparticAcid	0	0	0	0	0	0	0	0	0	0	0	0	0	0	0	0	0.000274708	0.000214193	0	0.000256057	0	0	0.000267862	0.000239201	0.000332306	0	0.000276022	0	0	0	0	0	0	0	0	0.000329844	0.000375929	0	0	0	0
trans-FerulicAcid	0	0	0	0	0	0	0	0	0	0	0	0	0	0	0	0	0	0.00044888	0	0	0	0	0	0	0	0	0	0	0	0	0	0	0	0	0	0	0.000223782	0	0	0	0
2-HydroxybutyricAcid	0	0	0	0	0	0	0	0	0	0	0	0	0	0	0	0	0	0.000360984	0	0	0	0	0	0	0	0	0	0	0	0	0	0	0	0	0.00143244	0	0.000745819	0	0	0	0
HomovanillicAcid	0	0	0	0	0	0	0	0	0	0	0	0	0	0	0	0	0	0.000243661	0	0	0	0	0	0.000277409	0	0	0	0	0	0	0	0	0	0	0	0.00022696	0	0	0	0	0
4-HydroxyphenylAceticAcid	0	0	0	0	0	0	0	0	0	0	0	0	0	0	0	0	0	0	0	0	0.000348518	0	0	0	0	0	0	0	0	0	0	0	0	0	0	0	0	0	0	0	0
N-(2-Furoyl)Glycine	0	0	0	0	0	0	0	0	0	0	0	0	0	0	0	0	0	0	0	0	0	0	0	0.000640028	0	0	0	0	0	0	0	0	0	0	0	0	0	0	0.000360217	0	0
3-HydroxyphenylAceticAcid	0	0	0	0	0	0	0	0	0	0	0	0	0	0	0	0	0	0	0	0	0	0	0	0	0.000596595	0	0	0	0	0	0	0	0	0	0	0	0	0	0	0	0
HippuricAcid	0	0	0	0	0	0	0	0	0	0	0	0	0	0	0	0	0	0	0	0	0	0	0	0	0.000386758	0	0	0	0	0	0	0	0	0	0	0	0	0	0	0	0
Succinate	0	0	0	0	0	0	0	0	0	0	0	0	0	0	0	0	0	0	0	0	0	0	0	0	0	0	0	0.000210657	0	0.000234003	0	0	0	0	0	0	0	0	0	0	0
Malonate	0	0	0	0	0	0	0	0	0	0	0	0	0	0	0	0	0	0	0	0	0	0	0	0	0	0	0	0	0	0	0	0	0.000594403	0	0	0	0	0	0	0	0
Lactose	0	0	0	0	0	0	0	0	0	0	0	0	0	0	0	0	0	0	0	0	0	0	0	0	0	0	0	0	0	0	0	0	0	0	0	0	0.000606516	0	0	0	0

## Sheet: ASICS_IUGR_UMBILICAL
	iugr_umbilical_1	iugr_umbilical_2	iugr_umbilical_3	iugr_umbilical_4	iugr_umbilical_5	iugr_umbilical_6	iugr_umbilical_7	iugr_umbilical_8	iugr_umbilical_9	iugr_umbilical_10	iugr_umbilical_11	iugr_umbilical_12	iugr_umbilical_13	iugr_umbilical_14	iugr_umbilical_15	iugr_umbilical_16	iugr_umbilical_17	iugr_umbilical_18	iugr_umbilical_19	iugr_umbilical_20	iugr_umbilical_21	iugr_umbilical_22	iugr_umbilical_23	iugr_umbilical_24	iugr_umbilical_25	iugr_umbilical_26	iugr_umbilical_27	iugr_umbilical_28	iugr_umbilical_29	iugr_umbilical_30	iugr_umbilical_31	iugr_umbilical_32	iugr_umbilical_33	iugr_umbilical_34	iugr_umbilical_35	iugr_umbilical_36	iugr_umbilical_37	iugr_umbilical_38	iugr_umbilical_39	iugr_umbilical_40	iugr_umbilical_41
D-Glucose	0.0176276	0.0215247	0.0181907	0.0208769	0.0153838	0.0196552	0.0175706	0.0236257	0.0199504	0.0136066	0.0147333	0.0111128	0.00634822	0.0168254	0.00714564	0.019475	0.0169847	0.0244707	0.0282683	0.0240942	0.0286586	0.0177485	0.0257325	0.0260755	0.0217686	0.0263058	0.0245169	0.0259886	0.0257958	0.0175828	0.0164805	0.0258197	0.0254997	0.0226093	0.0244286	0.0210112	0.0164828	0.0242486	0.0200196	0.0178857	0.0185941
L-Alanine	0.00709883	0.00427413	0.00679662	0.00630453	0.00494841	0.00657104	0.00717804	0.00503979	0.00612416	0.00714292	0.00752413	0.00643474	0.00538972	0.00503109	0.00586425	0.00518665	0.00466989	0.00633204	0.00509029	0.00453584	0.00574746	0.00841202	0.00738911	0.00507915	0.0142156	0.00515434	0.00629371	0.00762364	0.0049577	0.00853911	0.00718636	0.00710777	0.00566649	0.00743181	0.00549535	0.00408282	0.00539438	0.00513953	0.00517787	0.00653387	0.00494049
L-GlutamicAcid	0.00503368	0.003801	0.00262032	0.00291328	0.0031046	0.00164317	0.00337602	0.00474929	0.00227678	0.00540703	0.00419416	0.00518783	0.0062261	0.00507021	0.00555567	0.00379669	0.00481907	0.00244382	0.00231376	0.00362064	0.00386172	0.00414553	0.0029433	0.00201981	0.00288921	0.00669271	0.00537414	0.00478754	0.00308082	0.00829619	0.00440072	0.00442358	0.00322988	0.00270058	0.0031578	0.0030772	0.0028304	0.00250948	0.00244375	0.00355976	0.00297438
L-Glutamine	0.00489683	0.00413521	0.00577768	0.00907303	0.00664187	0.00651083	0.00681049	0.00383643	0.00412955	0.00462846	0.00430424	0.00443569	0.00384992	0.00702071	0.00510285	0.00280877	0.00277086	0.00369693	0.00324217	0.00388141	0.00178335	0.00362688	0.00342324	0.00554456	0.00523306	0.00112539	0.00450019	0.00610745	0.00493206	0.00391947	0.0073608	0.00476782	0.00618051	0.00473481	0.00651732	0.00485457	0.00472479	0.00365923	0.0048047	0.00481451	0.00549178
L-Lysine	0.00489041	0.00509106	0.00582428	0.00443582	0.00385656	0.00579281	0.00494942	0.00408384	0.00414262	0.00403538	0.00283349	0.00418256	0.00505022	0.00285032	0.0050876	0.0041829	0.00169493	0.00470773	0.00310542	0.00529203	0.00348702	0.00525885	0.00427962	0.00438361	0.00373759	0.00490447	0.00491916	0.00438052	0.00522623	0.00202591	0.00631213	0.00463975	0.00519189	0.00380693	0.00508299	0.00345053	0.00408896	0.00190913	0.00377603	0.00181209	0.00325942
L-Arginine	0.00342985	0.00519443	0.00373359	0.00401592	0.00366157	0.00408261	0.00373913	0.00430869	0.00518206	0.00341717	0.00402615	0.00301281	0.00291848	0.00391101	0.00311462	0.00449527	0.00520143	0.00461131	0.00441661	0.00493426	0.00425814	0.00445838	0.00504823	0.00468936	0.00377073	0.00544648	0.00479995	0.00433252	0.00488756	0.00401812	0.00460361	0.00483218	0.00475185	0.00445676	0.00498244	0.00748291	0.00384447	0.00389395	0.00450453	0.00327005	0.00410943
L-Proline	0.00341528	0.00242876	0.00312966	0.00245659	0.00321422	0.00274659	0.00356132	0.00490704	0.00262881	0.00550156	0.00508964	0.00591186	0.00568045	0.00463137	0.00509415	0.00310906	0.00286752	0.00293267	0.00287861	0.00276684	0.00217582	0.00314295	0.00271685	0.0028431	0.00454984	0.00259766	0.00260061	0.00256951	0.00248597	0.00394046	0.00306117	0.00328995	0.00280278	0.00270129	0.00246874	0.00333021	0.00340635	0.0030873	0.00262351	0.00515303	0
L-Serine	0.0033602	0.00238288	0.00254788	0.00185102	0.00240535	0.00205583	0.00223052	0	0.0019537	0.00153729	0.00172573	0.0014654	0.00149519	0.00151391	0.00288212	0.00102705	0.0046141	0.00151628	0.00320687	0.00196591	0.00171758	0.00204255	0.00294363	0.0023131	0.00192929	0.00297616	0.00265115	0.00204116	0.00224172	0.00177099	0.00274217	0.00164632	0.0021503	0.00157824	0.00176787	0.00179784	0.00198431	0	0.00127425	0	0.0018568
L-Valine	0.00330284	0.00333234	0.00447839	0.00360141	0.00242974	0.00432725	0.0054025	0.00215619	0.00434479	0.00418903	0.00457091	0.00363698	0.00362383	0.00248678	0.00351873	0.00435515	0.00284882	0.00410116	0	0.00359092	0.00323103	0.00445026	0.00433683	0.0032525	0.00442185	0.00309433	0.00371787	0.00260699	0.00326008	0.00354935	0.0043727	0.00378729	0.0037301	0.00371114	0.00312941	0.00296658	0.00343934	0.00288288	0.00410308	0.00280178	0.00338323
Taurine	0.00324612	0.00336962	0.0035872	0.00270483	0.00310363	0.00188616	0.00270641	0.00307342	0.00278546	0.00230369	0.00274411	0.00253227	0.00170015	0.00236251	0.00275221	0.0032089	0.00323234	0.00280267	0.00286927	0.00290736	0.0022145	0.00232139	0.00285616	0.00310523	0.00256907	0.00289268	0.00238609	0.00342305	0.00329337	0.00256977	0.00343236	0.00322372	0.00264818	0.00265233	0.00316163	0.00297367	0.00254045	0.00178954	0.00218924	0.00229053	0.00239103
GlycericAcid	0.00321481	0.00324604	0.00194395	0.00269877	0.00266821	0.00258374	0.0022051	0.0020241	0.00229702	0.00205484	0.00201776	0.00177472	0.00143694	0.00169888	0.00162388	0.00256668	0.00433809	0.00292024	0.00257719	0.00235616	0.0041538	0.00232819	0.00239148	0.00269199	0.00494725	0.00272504	0.0026816	0.00325304	0.00269671	0.00243527	0.00249667	0.00292323	0.00229174	0.00234403	0.00240603	0.0021728	0.00176827	0.00269345	0.00257052	0.00211671	0.00193718
3-Hydroxybutyrate	0.00312432	0.00241213	0.00108058	0.00258888	0.00167506	0.00856534	0.00143123	0.000718037	0.00305071	0.00456981	0.00202183	0.00115972	0.00616359	0.0022471	0.00250702	0.0023467	0.00339314	0.00137296	0.000691871	0.00113698	0.00461701	0.00840193	0.0011231	0.0008138	0.00184484	0.00224807	0.00343384	0.00322151	0.00111971	0.0011517	0.00363002	0.00156324	0.00399515	0.00108461	0.00360641	0.00480033	0.00600971	0.00817723	0.00446994	0.00125305	0.00180263
L-Leucine	0.00286828	0.00278431	0.00325653	0.00334256	0.00215728	0.00379426	0.00483439	0.0016762	0.00386331	0.00390773	0.00352139	0.00244211	0.00289345	0.00190013	0.00300705	0.00362327	0.00231118	0.00366142	0.00235466	0.00222204	0.00269962	0.00410728	0.00341845	0.00301602	0.00394335	0.00270119	0.00303672	0.00237145	0.00260368	0.00349315	0.0033515	0.00286792	0.00328676	0.00370549	0.00279732	0.00236333	0.00345391	0.00292811	0.00375464	0.00244595	0.00338543
L-Glycine	0.00265201	0.00213596	0.00295887	0.00316603	0.00267767	0.00170066	0.00278184	0.00165936	0.00205065	0.00222103	0.00206001	0.00280803	0.00263989	0.00156212	0.00275189	0.00204825	0.00189319	0.00216359	0.00165273	0.00228394	0.00120018	0.0019211	0.00168496	0.0019208	0.00308424	0.00267736	0.00316401	0.00285214	0.00266562	0.00355678	0.0028497	0.00255011	0.0018553	0.00158029	0.00197281	0.00188722	0.00184723	0.00133449	0.00123387	0.00154715	0.00135737
trans-4-Hydroxy-L-Proline	0.00250535	0.00278893	0.00225738	0.00238734	0.00246531	0	0.00283001	0.00374567	0.00145492	0.00182719	0.00177659	0.00238164	0.00198458	0.00549152	0.00204042	0.00111294	0.00103566	0.00168142	0.00231526	0	0.00217433	0.00160523	0.0014937	0.0028463	0.000929681	0.00169841	0	0.0018126	0.00193132	0.00130921	0.00126904	0	0.00198807	0.00166856	0.001956	0.00108848	0.00118877	0.00183685	0.00124446	0.00149391	0.00227117
D-Glucose-6-Phosphate	0.00234519	0.00296054	0.00318696	0.00324971	0.00301121	0.00267573	0.00348245	0.00227721	0.00285226	0.00258916	0.00273394	0.00224284	0.00204431	0.00268659	0.00268898	0.00234647	0.0034388	0.00314743	0.00311983	0.00319361	0.00281768	0.00259646	0.00301794	0.00285561	0.00323614	0.00304456	0.00308125	0.00271815	0.00295611	0.00397304	0.00291817	0.0030426	0.00257812	0.00308938	0.00278828	0.00243371	0.00290956	0.00272733	0.00274783	0.0023375	0.00252696
PyroglutamicAcid	0.0023131	0.00162254	0.00177356	0.00172105	0.0010621	0.00153888	0.00119827	0.00275314	0.000936746	0.00325635	0.00228938	0.00420019	0.00587236	0.00724729	0.00459449	0	0.00116945	0.000838958	0	0.00137152	0.000973758	0.00189968	0.000786106	0.000685784	0.000935891	0.00102655	0.00198146	0.00145503	0.000948948	0.00150336	0.00172052	0.00108887	0.00121937	0.000823228	0.00171771	0.00198089	0.00141216	0.00139684	0.00121813	0.00137568	0.00093926
D-GlucuronicAcid	0.002245	0.00163737	0.00153788	0.00145913	0	0.00194935	0	0.0026845	0.00122682	0.00112161	0	0.00204899	0.00189572	0.00451151	0.00121199	0.00212943	0.000857153	0.00223138	0.00177039	0.00238678	0.0025004	0	0.00207143	0.00205896	0.00148891	0.00288868	0.00224129	0.00213891	0.00286042	0	0	0.00223006	0.00219747	0.00117633	0.00196802	0.00256637	0.00147508	0.00256912	0.00169522	0.00239028	0.0017979
Myo-Inositol	0.0019673	0.00163507	0.002261	0.00193629	0.00157597	0.0011169	0.00152095	0.00119486	0.00119515	0.00173217	0.00147222	0.00151035	0.00145694	0.00131877	0.00153072	0.00202953	0.00217079	0.00123649	0.00149622	0.00179015	0.00203412	0.00164185	0.00138903	0.00172083	0.0020696	0.00163596	0.00130652	0.00213874	0.00170047	0.000903082	0.00179048	0.00132907	0.00146061	0.00146226	0.00183354	0.00234651	0.00169496	0.00153334	0.00154705	0.00157771	0.00153561
D-Sorbitol	0.00182468	0.00291854	0.00198678	0.00220922	0.00113264	0.00138839	0.00233959	0.000964988	0.00107449	0.00245718	0.00066959	0.00069978	0	0.000663064	0	0.00236357	0.00415244	0.00220205	0.00179249	0.0017512	0.00339709	0.00143938	0.00182604	0.00234939	0.00466072	0.00163757	0.000961216	0.00298842	0.00199947	0.00130161	0	0.00159053	0.00143446	0.00228728	0.00165589	0.00209143	0.00110054	0.00235578	0	0.00208999	0.00156234
Ethanolamine	0.00180354	0.0019776	0.00177651	0.00229484	0.0020609	0.00202794	0.00220292	0.00208605	0.00141425	0.00217034	0.00124041	0.000985729	0	0.00162077	0	0.00238649	0.00210742	0.00212518	0.00235487	0.00274923	0.00261244	0.00182887	0.00226765	0.00212763	0.00231167	0.0021598	0.00148786	0.0020678	0.00224317	0.00179554	0.000793196	0.00207944	0.00193303	0.00211537	0.00163072	0.00184443	0.00168942	0.00164184	0.00151759	0.00129669	0.0017643
L-Ornithine	0.00178576	0.00110994	0.00195239	0.0013396	0.00137658	0.00100936	0.00110076	0.00145134	0.000905173	0.00176072	0.00154736	0.00175256	0.00189932	0.000851206	0.00253586	0	0	0.000562381	0	0.00154037	0	0	0.000786011	0.000800511	0	0.000764312	0.00131525	0.000914986	0.000718325	0	0.00168819	0.00117918	0.000754634	0.00154332	0.000731837	0	0.00169148	0	0.000728639	0.00102458	0.000708745
D-Fructose	0.00172271	0.00170866	0.00140629	0.00193199	0	0.000988707	0.000950399	0.0022691	0.0010338	0.00177377	0.00180668	0.00146553	0.00129596	0.00166754	0.00190174	0.0017121	0.00214075	0.00166009	0.000964906	0.00130914	0.0011571	0.00069788	0.00100873	0.00165102	0.00174982	0	0.00176316	0.00116638	0.00204999	0.00121843	0.00230718	0.00134178	0.00141822	0.00167798	0.00228578	0.00157044	0.00204846	0.0018916	0.00167493	0.00242271	0.00102106
L-Tryptophane	0.00157284	0.00164598	0.00137753	0.00139527	0.0014319	0.00116547	0.00152577	0.00165361	0.00139848	0.00172143	0.00162553	0.00181818	0.00132779	0.00144816	0.0016174	0	0.000650003	0.00170053	0.00150371	0.00169573	0	0.00112356	0.00123244	0.00137263	0.00169311	0	0.0015951	0.00120997	0.00145681	0.000835958	0.0016589	0.00166333	0.00120745	0.0012816	0.00121542	0.00117684	0.00111182	0.000917835	0.00138779	0.00114505	0
L-Isoleucine	0.00156681	0.00162798	0.001763	0.00181578	0.0013382	0.00216493	0.00242823	0.00116245	0.00248795	0.00226084	0.00239795	0.00155801	0.0018294	0.0013464	0.00194752	0.00209937	0.00112566	0.00200547	0.00152104	0.00143841	0.00158516	0.00230428	0.00208463	0.0015256	0.0019816	0.00127331	0.00148835	0.00131677	0.00129813	0.00147585	0.00177123	0.00164886	0.00156031	0.00202091	0.0014513	0.00126261	0.00190933	0.00135139	0.00206369	0.00156356	0.00188439
L-Aspartate	0.00148407	0.00136415	0.000931565	0	0	0	0	0	0	0	0	0.00134955	0.00133573	0.00158658	0.00128653	0	0	0	0	0	0	0	0	0	0	0	0	0.000996907	0	0.00125914	0	0	0	0	0	0	0	0	0	0	0
L-Arabitol	0.00144246	0.00171274	0.000801483	0.00114629	0.000722169	0.000462148	0.00119423	0.00241354	0.000671091	0.00116847	0.0015853	0.00285935	0.00291869	0.0012704	0.00266308	0.00105219	0.00287865	0	0.000619661	0.00101867	0	0	0	0.000610437	0	0.00124799	0.00105088	0.00108697	0.00165279	0.00354208	0.00186095	0.00148413	0.00141193	0.000944526	0.001755	0.00250626	0.00139785	0.000952855	0.000678321	0.00162604	0.000598618
Threitol	0.00131539	0.00146175	0.00114857	0.00174179	0.00132461	0.000793505	0.000943793	0.00477139	0.00157233	0.0024694	0.00292052	0.00327999	0.00354467	0.00258928	0.00316444	0.00308892	0.00345919	0.00164631	0.00153046	0.00179807	0.00072172	0.000935029	0.00120785	0.00130364	0	0.00158653	0.00255192	0.00278722	0.00364051	0.00489918	0.00279485	0.00310984	0.00299857	0.00313801	0.00412216	0.00533886	0.00350947	0.00307413	0.0021649	0.00446845	0.0024829
2-AminoAdipicAcid	0.0013106	0.00110097	0.00137945	0.00125632	0.000849677	0.000864072	0.000976685	0.000966681	0.0010242	0.000907864	0.00100626	0.00170761	0.00128425	0.00116736	0.00132934	0	0	0.000917656	0	0.00169892	0.000980141	0	0.000847786	0.00081455	0	0.000856707	0.00135352	0	0.0011546	0	0.000958486	0.00123554	0.000953665	0.00109019	0.00130933	0.000807796	0.00120653	0.000517329	0.000861231	0.00112482	0
D-Fucose	0.00130383	0.00125667	0.000870495	0.00092892	0.000870604	0.000972998	0.00137725	0.000622982	0.00112127	0.00088628	0.000964041	0.00076805	0.000894441	0.00078689	0	0.00123618	0.0010549	0.00108887	0.000633582	0.000908132	0.00104176	0.00112123	0.00065503	0.000890379	0.00101907	0.000534468	0.000624192	0.000616104	0.000700227	0.000676919	0.000767846	0.000683519	0.000641219	0.000924124	0.000837403	0.000881709	0.000954401	0.00105397	0.00107133	0.000676138	0.000815563
L-Cystine	0.00116898	0.00168921	0.00115177	0.00141402	0.00160122	0.00196122	0.00132221	0.000867543	0.00118215	0.000670276	0.000452677	0.000704038	0.000890524	0.00102081	0.000724972	0.00142846	0.00206491	0.00111164	0.00141713	0.0013858	0.00148281	0.000990868	0.00106504	0.000972397	0.00157314	0.00180265	0.00129244	0.0012454	0.00126325	0.00174942	0.000697893	0.00133972	0.00123427	0.00111133	0.00102291	0.0012742	0.0010116	0.00181518	0.00135828	0.000609664	0.00167014
L-Phenylalanine	0.00116631	0.000772007	0.00103805	0.00085842	0.000684411	0	0.000628124	0	0	0	0	0.000897322	0.00120226	0.000646442	0.00122083	0.000616056	0.00070133	0	0.000702889	0.000794659	0	0.000798133	0	0.000643901	0	0.000900224	0.000678883	0.000861746	0.000786673	0.00188183	0.00101189	0.00106906	0.000568043	0	0.000643224	0.000703944	0	0	0	0	0
L-Citrulline	0.00109632	0.000985795	0.00102842	0	0	0	0	0.00103305	0.000850786	0	0.000879032	0.00110432	0.00140703	0.000803168	0.00182768	0	0	0.000887796	0	0	0	0	0	0	0	0	0.000761419	0	0	0	0.00107534	0	0	0	0	0	0	0	0.000804873	0	0
AscorbicAcid	0.00102035	0.00152157	0.000974431	0.0010469	0.00463032	0	0	0	0	0	0	0.000667195	0	0	0	0.00185713	0	0	0.000719676	0.00134456	0	0	0	0	0	0.00387469	0.00109765	0.00380337	0.00296519	0.00116445	0.00241927	0.00156975	0.00101107	0.000864567	0.000679607	0	0	0	0.000516288	0	0.00337124
Galactitol	0.000890308	0.00101367	0.000576442	0.000538892	0.00061031	0.000655538	0.000989916	0.002169	0.00106546	0.00165062	0.00171239	0.00200294	0.00225113	0.00162168	0.0019664	0.00149255	0	0.000732399	0	0.000627766	0.000883494	0.00061469	0.000734423	0.000923887	0.000930148	0.00126868	0.00128742	0.00119111	0.00189868	0.00185106	0.00162955	0.0017407	0.00138558	0.00150228	0.00192006	0.00250305	0.00154407	0.00137838	0.00131424	0.00358005	0.00118585
EthylmalonicAcid	0.000854296	0.000626123	0	0.000682074	0	0	0.000908459	0.0006311	0.000937343	0	0.000880145	0.000822016	0.000753587	0.000829201	0.00118996	0	0	0	0	0.00062718	0.000960619	0	0	0	0	0	0	0	0	0.000562262	0	0	0	0	0	0.000611995	0	0	0	0	0
Methanol	0.000835192	0.00113022	0.00108446	0.000928478	0.0354326	0.000494338	0	0.000597613	0	0	0	0.00452144	0.000937544	0.000725128	0.00121404	0.00463533	0	0.000325941	0.00133041	0.00114703	0	0	0	0.000283072	0.00154446	0.0074237	0	0.00565825	0.00206043	0.00280804	0.00187887	0	0.000455634	0.00197326	0	0	0.00227777	0.00184223	0	0.00287792	0.0251935
L-Methionine	0.000748079	0.000880521	0.000765518	0.000759542	0.000622628	0.000589969	0.000739878	0.000396085	0.000316194	0.000415779	0.000580322	0.00060715	0.000607452	0.000341038	0.000639173	0.000234979	0.000629645	0.000496134	0	0.000423916	0	0	0.000407796	0.000678193	0.000678121	0	0.000411148	0.000602924	0.000490572	0.000747037	0.000623294	0.00041489	0.000638927	0.000326772	0.000612731	0.000620809	0.000504091	0	0	0.000331286	0.000376505
MethylmalonicAcid	0.000726752	0.000554386	0.000599588	0.000424329	0.000465784	0.000562953	0.000742432	0.000334034	0.000800441	0.000688327	0.000712577	0.000660143	0.000755629	0.000361773	0.00075974	0.000660706	0.000400836	0.000608515	0.000328478	0.000513119	0.000664448	0.000768721	0.000367677	0.000422892	0.000252519	0.000261052	0.000371432	0.000414494	0.00035442	0	0.000586701	0.000592339	0.000367711	0.000464356	0.000345606	0.000275924	0.000557796	0.000501539	0.000584923	0.000666433	0.000385757
2-AminobutyricAcid	0.000713671	0.000787891	0	0.00102886	0.000682328	0.00124982	0.00152746	0.000859369	0.00134162	0.0014224	0.00172176	0	0.00107592	0.000616325	0.000836833	0.00124981	0	0.000963781	0.00424721	0	0.000987618	0.00135768	0.00137786	0.00116178	0	0.00129624	0.00114114	0.000686033	0.000764552	0.00112523	0	0.00073044	0.00127723	0.00192316	0.00115796	0	0.0012069	0.000867517	0.00095186	0.0015795	0.00152109
L-Threonine	0.000698181	0.000720399	0.000773633	0.000786108	0.000604315	0.000619811	0.000719588	0.000523421	0.000667292	0.000670399	0.000757121	0.000742008	0.000799356	0.000583127	0.000935999	0.000843768	0.000453554	0.000622461	0.000450919	0.000598235	0.00061277	0.000817504	0.000489874	0.000629576	0.000723647	0.000695124	0.000665638	0.000617732	0.000427569	0.000542954	0.000579506	0.000652361	0.000493263	0.000586768	0.000777427	0.000698654	0.000628863	0.000611351	0.000640055	0.000900861	0.00054095
N-Acetylglycine	0.000696181	0.000603697	0	0.000590472	0	0	0	0.00125633	0	0.000851856	0.00111845	0.000954226	0.000968255	0.00131242	0.000802883	0.000635768	0.000917977	0	0.000670505	0.00075704	0	0	0	0	0.000728508	0.000531576	0.00058702	0.000385266	0.000581621	0.00123147	0.000725128	0.000743973	0.000564828	0.00061491	0.00075616	0.000734737	0.000670535	0.000527905	0	0.000761487	0
1,3-Diaminopropane	0.000687412	0	0	0.000612609	0	0	0.000469523	0	0	0	0.000498351	0.000462655	0	0	0.000425565	0	0.000449713	0	0	0.000779823	0	0	0	0	0	0	0	0	0	0.000402057	0	0	0	0	0	0	0	0	0	0	0
L-Tyrosine	0.000675379	0.000686358	0.000601091	0.000441195	0.000433942	0.00040052	0.000718867	0.00034598	0	0.000410803	0	0.000466578	0.000493569	0.000327557	0.000561289	0.000595758	0	0.000317522	0.000402407	0.000480115	0.00044291	0.000539822	0.000403703	0.00047023	0	0.000582143	0.000391158	0.000446391	0.000345007	0.000614319	0.000779858	0.000490622	0.000447511	0.000390083	0.000435095	0.000496976	0.000359088	0	0.000315083	0	0.000388056
PantothenicAcid	0.000671938	0.000677216	0.000614734	0.000721854	0.000691336	0.000728032	0.000812219	0.000556033	0.000711819	0.000771619	0.000690916	0.000643136	0.000884783	0.000998434	0.000759929	0.000756712	0.000413563	0.000588361	0.000425037	0.000513344	0.000576168	0.000650892	0.000593777	0.000542976	0.000772771	0.000486022	0.000560668	0.000588534	0.000507599	0.000556829	0.000597993	0.000597939	0.000659976	0.000743167	0.000668552	0.000487298	0.000673118	0.000558921	0.000578325	0.000656722	0.000646032
Creatine	0.000668023	0.000670433	0.000878633	0.000818292	0.00050764	0.000741175	0.000625834	0.000465073	0	0.000233883	0.000302494	0.000661192	0.000566002	0.000558563	0.000463781	0.000736087	0.00152714	0.000320053	0.000412334	0.000594922	0.000455911	0.000910472	0.000448486	0.000510185	0.000538367	0.000694255	0.000575546	0.000681874	0.000786562	0.000620998	0.000759515	0.00035135	0.000456906	0.000484918	0.000918645	0.000798564	0.000770272	0.000333518	0.000545733	0.00033332	0.00026659
CholineChloride	0.000662362	0.000478381	0.00049728	0.00053502	0.000547495	0.000346024	0.000545557	0.00043276	0.000471503	0.000424117	0.000506474	0.000498002	0.000708822	0.000439335	0.000681184	0.000935896	0.0017641	0.000506843	0.000453199	0.000590808	0.000495342	0.00045383	0.00040575	0.000389558	0.000431331	0.000728298	0.000756019	0.000619303	0.000821355	0.00215144	0.000631014	0.000517092	0.000435615	0.000428876	0.000437063	0.00084465	0.000427308	0.000324671	0.000375287	0.000405724	0.000299161
Creatinine	0.000652369	0.00050605	0.000601072	0.000587692	0.000430557	0.000572664	0.000538387	0.000429178	0.00041311	0.000479094	0.000378438	0.000459767	0.000644405	0.000405016	0.000695401	0.000701196	0.000408493	0.000448136	0.000824777	0.000752364	0.000623566	0.000653976	0.000557978	0.000565706	0.000922302	0.000603562	0.000544789	0.00042798	0.000560795	0	0.000720901	0.000529969	0.000496519	0.00052499	0.000714801	0.000516246	0.000587599	0.000332901	0.00036381	0.000349777	0.000328695
Cadaverine	0.000617749	0.000569452	0.000755734	0	0.000609534	0	0	0.000567198	0.000644587	0	0.00125462	0.000539036	0.00108234	0	0.000916692	0	0	0	0.00149199	0	0	0.000596858	0.000715885	0.000926643	0	0.000862519	0.000915727	0	0	0.000663299	0	0.000713171	0.000545964	0.00137825	0.000516529	0	0.000569392	0	0	0.00100269	0
2-Oxobutyrate	0.000597708	0.000503813	0.000607133	0	0	0	0	0	0	0	0	0.000473031	0.00046728	0	0.000656175	0	0	0	0	0	0	0	0	0	0	0	0	0	0	0	0	0	0	0	0	0	0	0	0	0	0
Betaine	0.000551725	0.000336128	0.000351713	0.0002816	0.000346057	0.000294939	0.000398723	0.000284344	0.000360424	0.000285526	0.000296064	0.00044956	0.000362436	0.000301287	0.000397105	0.000328929	0.000554227	0.000329656	0.000344599	0.000346565	0.000333447	0.000325965	0.000384984	0.000445601	0.000373907	0.000788048	0.000273159	0.000637939	0.000381919	0.000415155	0.000332448	0.000619743	0.000320107	0.000288349	0.000346644	0.00045877	0.000294611	0.000315196	0.000280109	0.00028382	0.000286167
Azelaic Acid	0.000548645	0	0.000312463	0	0	0	0	0	0.000473759	0	0	0	0	0	0.000537731	0	0	0	0	0	0	0.000377202	0	0.000593009	0	0	0.000560265	0.000454319	0	0	0	0	0	0	0.000578988	0.000416775	0.000545212	0	0	0	0
3-MethyladipicAcid	0.000542283	0	0	0	0	0	0	0	0.000663913	0	0	0	0	0	0	0	0	0.000429291	0	0	0	0	0	0	0	0	0	0	0	0	0	0	0	0.000467947	0	0	0	0.000424546	0	0	0
L-Carnitine	0.000521069	0.000613699	0.000494098	0.000682127	0.00050799	0.000289324	0.000468933	0.00057754	0.000514525	0.00034658	0.000405593	0.000581878	0.000581267	0.00055655	0.000568415	0.000603583	0.00205343	0.000484037	0.000657733	0.000686316	0.000488949	0.00035595	0.000537252	0.000591443	0.000420071	0.00100869	0.000727652	0.00109069	0.000722091	0.00188418	0.000440489	0.000722315	0.000675155	0.000509976	0.000548986	0.000928305	0.000331812	0.000426398	0.00044851	0.00030871	0.000419298
Lactate	0.000453439	0.000482691	0.000357075	0.000516231	0.000344896	0.000353632	0.000305456	0.000311922	0.000420889	0.000277614	0.000379705	0	0.000635233	0.00037893	0.000541483	0.000705473	0	0.000331261	0	0.000271519	0.000386111	0.000458263	0	0	0.000398071	0.00049672	0.000394735	0.000375132	0	0	0.000346409	0.000387492	0	0.000362008	0.000445848	0.000501372	0.000392965	0.000406156	0.00035912	0.000541869	0
PropyleneGlycol	0.000435698	0.000432492	0.000410552	0.000424081	0.000353914	0.000265653	0.000271656	0.000449914	0.000696257	0.00027447	0.000391609	0.000363852	0.000319611	0.000328582	0.000346355	0.000253348	0.000286177	0.000257355	0.000372581	0.00045206	0.000354863	0.000254801	0.000331565	0.000397819	0	0.000263385	0.000271839	0	0.000668073	0.000458773	0.000664413	0.000501499	0.000454662	0.000518761	0.000452217	0.0005249	0.00100074	0.000928512	0.000676567	0.00120685	0.000479831
GlycolicAcid	0.000405119	0	0.000411422	0	0	0	0	0	0	0	0	0	0	0	0	0.000485156	0	0	0	0	0	0	0	0	0	0.000367376	0.000391087	0	0	0	0.000525927	0	0	0	0.000376262	0	0	0	0	0	0
Beta-Alanine	0.000398476	0	0	0	0	0	0	0	0	0	0	0	0	0	0	0.000475953	0	0	0	0	0	0	0	0	0	0	0	0	0.000369694	0.000835926	0	0	0	0	0.000377393	0.000509194	0	0	0	0.000814534	0
SyringicAcid	0.000373411	0.00043068	0.000555395	0.00063819	0.00036344	0.000327363	0.000417636	0.000340893	0.000333257	0.000206548	0.000334757	0.000185117	0	0.00026414	0.000171667	0.000616901	0.00044813	0.000443437	0.0008562	0.000713409	0.000785768	0.000380148	0.000707669	0.000461636	0.000418404	0.000690553	0.000355183	0.000387344	0.000323082	0.000481149	0.000265339	0.000357477	0.000616811	0.000383638	0.000355859	0.000506219	0.000282363	0.000305852	0.000328957	0.00046618	0.000313391
Isobutyrate	0.000290653	0.00022768	0.000275863	0.000310849	0	0.000216495	0.000248621	0	0.000277961	0	0.000348192	0.000264937	0.000251547	0.000237564	0	0.00023197	0	0.000387745	0.000282944	0.000293305	0.000337207	0.000384865	0.000299918	0.000259415	0.000266728	0	0.000136257	0	0.0002642	0	0.00031467	0.000295894	0.000268327	0.00025292	0.000141457	0.000220752	0.000339045	0.00027849	0.000294025	0.000308715	0.00015439
SebacicAcid	0.000281471	0.000393058	0.000203697	0	0	0.000248296	0	0	0	0	0	0.000418579	0.000474628	0	0.000305453	0.00038038	0	0	0	0	0	0.000241962	0	0	0.000427003	0	0.000358848	0	0	0.000186352	0	0	0	0	0.000214163	0.000168353	0	0	0	0	0
AceticAcid	0.000269496	0	0.000329005	0.000307861	0	0	0	0	0.000303011	0	0.000353971	0	0.00040955	0.000294038	0.000373987	0	0.000325678	0	0	0	0	0	0.000293528	0.000303254	0	0	0	0	0	0.000277223	0.00033752	0.000314174	0.00031073	0	0.000338298	0	0	0	0.000376597	0	0
TMAO	0.000202599	0.000106111	0.000158564	0.00016301	0.000161723	0	0	0.000171949	0	0	0.000167729	0.000139364	0.000305745	0.000186714	0.00025213	0.000137548	0.00016578	0.000114336	0.000135704	0.000146404	0	0	0	0	0	0.000370524	0.00011237	0.000142171	0.00010844	0.000120638	0.000287517	0.000176156	9.57847e-05	0.000134655	0.000210981	0.000201641	0.000161616	0	0	0.000169081	0
alpha-HydroxyisobutyricAcid	0.000201527	0.000196263	0.000219238	0.000202393	0.000139898	0.000150724	0.000183996	0.000139098	0.000215706	0.000162719	0.000243083	0.000147296	0.000218709	0.000186809	0.000271348	0.000266008	0	0.000187631	0	0.000153401	0.000222738	0.000236002	0	0.000150919	0.000180149	0.000190051	0.000195144	0.000195098	0	0.000114735	0.000193422	0.000220574	0.000134428	0.000151563	0.000214815	0.000252388	0.000209924	0.000203213	0.000180107	0.000316078	0.000131878
Acetoacetate	0.000176586	0.000173554	0	0.000187636	0	0.000337041	0	0	0	0.000203217	0	0.000362477	0.000316673	0.000174331	0.000166575	0.000174247	0	0	0	0.000238002	0	0.000255415	0.000164368	0	0.000186952	0	0.000216831	0.00016074	0	0.000252805	0.000208113	0.000249659	0.000234513	0	0.00052336	0.000463606	0.000295398	0.000385463	0.000174805	0.000180097	0.000174406
Phosphocholine	0.000151225	0.000224869	0.000145955	0.000216956	0.000215884	0.000114002	0.000179362	0.000191741	0.000142305	0.000168374	0.000141482	0.00027489	0.000269059	0.000201255	0.000347073	0.000248265	0	0.000159764	0.000184017	0.000227364	0.000160134	0.000123222	0.000145706	0.000180086	0.000140645	0.000464934	0.000287165	0.000403381	0.00027282	0.000559843	0.000128779	0.000213707	0.000217259	0.000207885	0.000178645	0.000471787	0.000162817	0.000196476	0.000198852	0.000164051	0.000213682
beta-HydroxyisovalericAcid	0.000125664	0.00016198	0.000128625	0.000134592	0.000124201	0	0.000163805	0	0.000159863	0	0.000147213	0.000182164	0.000198733	0.000133235	0.000204407	0.000184339	0	0	0	0	0	0.000137983	0	0	0	0.000113818	0	0	0	0	0	0	0	0.000172294	0.000118701	0	0.000128303	0.000125724	0.000142592	0	0.000153381
Butyrate	0	0.000654096	0.000741775	0.000952374	0.000518204	0.00081174	0	0	0	0	0.000854187	0	0.000650105	0	0.000478015	0	0	0	0	0.00070373	0	0	0	0.000711565	0	0.000787073	0.00116085	0.000751444	0	0	0	0.000618663	0	0	0.000862854	0.000564822	0	0	0	0	0
2-Oxoisovalerate	0	0.000313249	0	0	0.000407115	0	0.000434239	0	0.000636637	0.000386809	0.000520168	0.000373349	0.000309296	0.00028117	0.00034504	0.000365177	0	0.000432782	0	0.000373279	0.000333371	0.000405278	0.000355524	0.000357638	0	0	0	0	0	0	0	0	0	0	0	0	0	0	0.000386396	0	0
Acetaminophen	0	0.000209177	0	0	0.000241216	0	0.000369003	0	0.000245734	0	0.000198833	0	0	0	0	0.000259545	0.000364001	0	0	0.000215351	0	0	0	0	0.000701942	0	0.000229923	0	0	0.00034529	0	0.000187112	0.000256414	0.000383502	0	0	0	0.000195261	0.000260685	0	0
DehydroAscorbicAcid	0	0	0.00361056	0	0.0024002	0.00338393	0.00392126	0	0.0024769	0	0	0	0	0	0	0	0	0	0.0053228	0	0.00553518	0.00414758	0.00366396	0.00259527	0	0.00463257	0	0	0	0	0	0	0.00537773	0	0	0	0	0	0	0	0.00354467
D-Mannose	0	0	0.00215752	0.00233633	0.00181469	0.00145897	0	0.00233558	0.00167745	0.00185265	0.00120335	0	0	0.00210451	0	0.00303527	0.00568805	0.00252003	0	0.00239757	0.00200944	0.00150281	0.00183297	0.00206102	0.00219551	0	0.00210055	0.00267409	0.00267585	0	0	0.00231667	0.00181149	0.00229318	0.00259665	0	0	0.00251131	0.00160711	0.001941	0.0018171
Hypotaurine	0	0	0.00057447	0	0.00191816	0	0	0.000569517	0	0.000432476	0	0.000852152	0.000559259	0.000525618	0.00077959	0.000935562	0	0	0	0.000573264	0	0	0	0	0	0.000771227	0	0	0	0.00142959	0	0	0	0.000661934	0	0	0.000592569	0.000582772	0	0	0.00197307
S-Acetamidomethylcysteine	0	0	0.000554646	0	0.000503049	0.000455048	0.000666321	0.000435715	0.000546397	0.000575358	0.000533614	0.000649103	0.000596417	0.000615973	0.000579158	0.000390223	0.00026029	0	0.000291725	0	0	0	0	0.000429538	0	0	0	0	0.000303273	0.000552332	0	0	0	0	0	0	0.000409436	0	0	0	0
Valerate	0	0	0.000508638	0.000610449	0	0.000675234	0	0	0.000582126	0.000679155	0.000735148	0	0	0.000646961	0	0.000495671	0.000443641	0.000576471	0	0	0.000553375	0	0.000572955	0	0	0.00109866	0.000994003	0.000530156	0	0	0.000658423	0.00069965	0.000490976	0.000621277	0.000568694	0.000410747	0.000834462	0.000657598	0.000749778	0.00066484	0.000482166
2-MethylglutaricAcid	0	0	0.000416145	0.0004465	0	0.000511778	0	0	0.000710881	0.000522594	0.00065708	0	0	0	0	0	0	0.000504905	0	0.000468132	0.00057615	0.00042965	0.000409603	0.000323362	0	0	0.000424419	0	0.000378202	0	0.000617979	0.000353735	0.000319135	0	0.000261304	0.000305846	0.000487621	0.000363311	0.0006941	0	0.000329415
IsovalericAcid	0	0	0	0.000255424	0	0.000317432	0	0	0.000367871	0.000377941	0.000314074	0.000337791	0	0.000382671	0.000328234	0.000266402	0.000205441	0.000179327	0.000228199	0	0.000371052	0.000443575	0.000261844	0	0.000254451	0.000422317	0.000342486	0.000193929	0	0.000236661	0.000322138	0	0.000278504	0.000330067	0	0	0.000539501	0.000217508	0.000269888	0	0.000251021
D-Galactose	0	0	0	0	0.00132938	0.00198195	0.00228174	0	0.00159407	0.00178047	0.00215133	0	0	0	0	0	0.00284153	0	0.00273529	0	0	0.00221846	0.00227758	0.00210632	0	0	0	0	0	0	0	0	0	0.00286044	0	0	0.00297177	0.00270912	0.00243085	0.00347656	0.00223339
ATP	0	0	0	0	0.000312793	0	0	0	0	0	0	0	0	0	0	0	0	0	0	0	0	0.000619606	0	0	0	0	0	0	0	0	0	0	0	0	0	0	0	0	0	0	0
2-HydroxybutyricAcid	0	0	0	0	0	0.000934835	0.000571519	0	0.000661306	0.00108175	0	0	0	0	0	0.00121079	0	0.000688319	0.000546818	0	0	0.00127597	0.0009696	0	0.000985388	0	0	0	0	0.000411483	0.00082839	0	0.000886732	0.000824352	0	0	0.00128468	0.000662871	0.00101698	0	0.000933949
3-Methylxanthine	0	0	0	0	0	0.000745874	0	0	0	0	0	0	0	0	0	0	0	0.000885118	0	0	0	0	0	0	0	0	0	0	0	0	0	0	0	0	0	0	0	0	0	0	0
Propionate	0	0	0	0	0	0.000632773	0.000541003	0	0.000690131	0.000869537	0.000695304	0	0	0	0.000692039	0.000529295	0.000435984	0	0.0014212	0	0	0	0.000517216	0.00068507	0	0.000555235	0.000668603	0	0	0	0	0	0	0.000398414	0.000613061	0	0	0	0.000519925	0	0.000536867
3-Methyl-L-Histidine	0	0	0	0	0	0.000250567	0.000286227	0	0.000270721	0	0	0	0	0	0	0.000336757	0	0.00040406	0.000289448	0	0.000282042	0.000285567	0.000341572	0.000341613	0.000248905	0	0.000448759	0	0	0	0	0	0	0	0	0	0	0.000319496	0.000341777	0.000308856	0
Acetone	0	0	0	0	0	0.000208288	0	0	0	0	0	0.000145576	0	0	0	0	0	0	0	0	0	0	0	0	0	0.000123638	0	0	0	0	0	0	0	0	0	0	0	0	0.000133784	0	0
CDP	0	0	0	0	0	0	0.00071618	0	0	0	0	0	0	0	0	0	0	0	0	0	0	0	0	0	0	0	0	0	0	0	0	0	0	0	0	0	0	0	0	0	0
VanillicAcid	0	0	0	0	0	0	0.000711578	0	0.000658566	0.000438316	0	0	0	0	0	0	0.00102202	0	0	0	0	0	0	0	0	0	0	0	0	0	0	0	0	0	0	0	0	0.000820684	0.000690436	0	0
GABA	0	0	0	0	0	0	0.000649802	0	0	0	0	0.00190887	0.000651191	0	0	0	0	0	0	0.00123422	0	0	0	0	0	0	0	0	0.000512221	0.00129897	0	0.000733611	0	0	0	0.00114779	0	0	0	0	0
7-Methylxanthine	0	0	0	0	0	0	0.000401343	0	0	0.000336414	0	0	0.000435654	0	0.000399013	0.000511804	0.000657549	0	0.000444778	0	0	0	0.000387712	0	0	0.000416284	0	0	0	0	0.000467106	0.000236757	0	0.000478079	0	0	0	0.000304704	0	0	0.000269417
1-Methyl-L-Histidine	0	0	0	0	0	0	0.000366653	0	0	0.00229075	0	0	0	0	0	0.00111043	0	0	0.000382922	0	0	0	0	0	0.000558503	0	0	0	0	0	0.00148146	0	0	0	0	0	0	0.00144468	0.00106752	0	0
MandelicAcid	0	0	0	0	0	0	0.000310095	0	0	0.000316955	0	0	0	0	0	0	0	0.000253888	0	0	0	0	0	0	0.000349712	0	0	0	0	0	0	0	0	0	0	0	0	0	0	0	0
Xylitol	0	0	0	0	0	0	0	0.00175364	0	0	0.00111703	0.00172871	0.00199838	0.0013145	0.00227791	0	0	0	0	0	0	0	0	0	0	0.000853376	0.00115356	0	0.00160933	0.0017438	0.00128024	0.00110951	0.00091906	0	0.000940683	0.00210783	0.000968678	0	0	0.00193336	0
Methylguanidine	0	0	0	0	0	0	0	0.00131792	0	0.00115796	0	0.00296571	0.00349002	0.00618521	0.00217653	0	0	0	0	0	0	0	0	0	0	0	0	0	0	0	0	0	0	0	0	0	0	0	0	0	0
2-Propanol	0	0	0	0	0	0	0	0.000170081	0.000459251	0.000179963	0.000150615	0.000167675	0.000230171	0	0.000182497	0	0	0	0.000229983	0	0	0	0.000474987	0	0	0	0	0	0.000253618	0.000302918	0.000361772	0.000199138	0.00016793	0.000255034	0.000238358	0.000238641	0.000338487	0.000321768	0.000311083	0.000570343	0.000162398
2-HydroxyphenylAceticAcid	0	0	0	0	0	0	0	0	0.000687639	0	0	0	0	0	0	0	0.000432919	0	0	0	0	0	0.000910625	0	0	0	0	0	0	0	0	0	0	0	0	0	0	0	0	0	0
N-(2-Furoyl)Glycine	0	0	0	0	0	0	0	0	0.000578374	0	0	0	0	0	0	0	0	0.000617684	0	0	0	0	0	0	0	0	0	0	0	0	0	0	0	0	0	0	0	0	0	0	0
Pyruvic-Acid	0	0	0	0	0	0	0	0	0	0	0	0.000825097	0.000406088	0.000507745	0	0	0	0	0	0	0	0	0	0	0.000324868	0	0	0	0	0	0	0	0.000322167	0	0	0	0	0	0	0	0
Dihydrothymine	0	0	0	0	0	0	0	0	0	0	0	0.000610218	0	0	0	0	0	0	0	0	0	0	0	0	0	0	0	0	0	0	0	0	0	0	0	0	0	0	0	0	0
Spermidine	0	0	0	0	0	0	0	0	0	0	0	0.000425126	0.000620634	0	0.000564439	0	0	0	0	0	0	0	0	0	0	0	0	0	0	0	0	0	0	0	0	0	0	0	0	0	0
LevulinicAcid	0	0	0	0	0	0	0	0	0	0	0	0.000287449	0	0	0	0	0	0	0	0	0	0	0	0	0	0	0	0	0	0	0	0	0	0	0	0	0	0	0	0	0
Succinate	0	0	0	0	0	0	0	0	0	0	0	0.000266585	0	0	0	0	0	0	0	0	0	0	0	0	0	0	0	0	0	0	0	0	0	0.000263709	0	0	0	0	0	0	0
5-AminoValericAcid	0	0	0	0	0	0	0	0	0	0	0	0	0.000559445	0	0.000705169	0	0	0	0	0	0	0	0	0	0	0	0	0	0	0	0	0	0	0	0	0	0	0	0	0	0
2-Oxoglutarate	0	0	0	0	0	0	0	0	0	0	0	0	0	0.000813032	0	0	0	0	0.000584994	0	0	0	0	0	0	0	0	0	0	0	0	0	0	0	0	0	0	0	0	0	0
Glycerol	0	0	0	0	0	0	0	0	0	0	0	0	0	0	0.000888046	0	0.000725771	0	0	0	0	0	0	0	0	0.000953157	0.000635668	0.000726858	0	0.00426965	0	0	0	0	0	0.000625589	0	0	0	0	0
Uridine	0	0	0	0	0	0	0	0	0	0	0	0	0	0	0	0.000411273	0.000815132	0	0	0	0	0	0	0	0	0	0	0	0	0	0	0	0	0	0	0	0	0	0	0	0
O-Acetyl-L-Carnitine	0	0	0	0	0	0	0	0	0	0	0	0	0	0	0	0.000262023	0	0	0	0	0	0	0	0	0	0	0	0	0	0	0	0	0	0	0	0	0	0	0.000116884	0	0
D-GluconicAcid	0	0	0	0	0	0	0	0	0	0	0	0	0	0	0	0	0.00244379	0	0	0	0	0	0	0	0.00223781	0	0	0	0	0	0	0	0	0	0	0	0	0	0	0	0
Levoglucosan	0	0	0	0	0	0	0	0	0	0	0	0	0	0	0	0	0.0024177	0	0.00152726	0	0	0	0	0	0	0	0	0	0	0	0	0	0	0	0	0	0	0	0	0	0
D-Maltose	0	0	0	0	0	0	0	0	0	0	0	0	0	0	0	0	0.00235865	0	0	0	0	0	0	0	0	0	0	0	0	0	0.00191577	0	0	0	0	0	0	0	0.000619099	0	0
ThreonicAcid	0	0	0	0	0	0	0	0	0	0	0	0	0	0	0	0	0.000941167	0	0	0	0	0	0	0	0	0	0	0	0	0	0	0	0	0	0	0	0	0	0	0	0
HippuricAcid	0	0	0	0	0	0	0	0	0	0	0	0	0	0	0	0	0.000807882	0	0	0	0	0	0	0	0	0	0	0	0	0	0	0	0	0	0	0	0	0	0	0	0
GuanidinoaceticAcid	0	0	0	0	0	0	0	0	0	0	0	0	0	0	0	0	0.000561171	0	0	0	0	0	0	0	0	0	0	0	0	0	0	0	0	0	0	0	0	0	0	0	0
HomovanillicAcid	0	0	0	0	0	0	0	0	0	0	0	0	0	0	0	0	0.000263362	0	0	0	0	0	0	0	0	0	0	0	0	0	0	0	0	0	0	0	0	0	0	0	0
N-Acetyl-L-AsparticAcid	0	0	0	0	0	0	0	0	0	0	0	0	0	0	0	0	0.000233461	0	0	0	0	0	0	0	0	0	0	0	0	0	0	0	0	0	0	0	0	0	0	0	0
4-HydroxyphenylAceticAcid	0	0	0	0	0	0	0	0	0	0	0	0	0	0	0	0	0	0.000496524	0.000314052	0	0	0	0.000343908	0	0	0	0	0	0	0	0	0	0	0	0	0	0	0	0	0	0
3-HydroxyphenylAceticAcid	0	0	0	0	0	0	0	0	0	0	0	0	0	0	0	0	0	0	0.000871772	0	0	0	0.000725835	0	0	0	0	0	0	0	0	0	0	0	0	0	0	0	0.000593672	0	0
Formate	0	0	0	0	0	0	0	0	0	0	0	0	0	0	0	0	0	0	0	0.00232135	0	0	0	0	0	0	0	0.00168062	0	0	0	0	0	0	0	0	0	0	0	0	0
SaccaricAcid	0	0	0	0	0	0	0	0	0	0	0	0	0	0	0	0	0	0	0	0	0	0	0	0	0.00103954	0	0	0	0	0	0	0	0	0	0	0	0	0	0	0	0
Citrate	0	0	0	0	0	0	0	0	0	0	0	0	0	0	0	0	0	0	0	0	0	0	0	0	0	0	0	0	0	0.00130278	0	0	0	0	0	0	0	0	0	0	0
Glycogen	0	0	0	0	0	0	0	0	0	0	0	0	0	0	0	0	0	0	0	0	0	0	0	0	0	0	0	0	0	0	0.00113994	0	0	0	0	0	0	0	0.00100499	0	0
